# Supplementary material for: The acidic intrinsically disordered region of the inflammatory mediator HMGB1 mediates fuzzy interactions with CXCL12
Source: Nat Commun. 2024 Feb 8;15:1201. doi: 10.1038/s41467-024-45505-7 (PMC10853541; doi:10.1038/s41467-024-45505-7)
Supplement: Supplementary file 4 — Source Data [file 41467_2024_45505_MOESM4_ESM.xlsx]

## Sheet: Fig.2
Figure 2 panel b, c						Figure 2 panel f, g						Figure 2 panel j-k
Analysis of CXCL12 - Ac-pep titration						Analysis of CXCL12 - frHMGB1-TL titration						Analysis of CXCL12 - frHMGB1 titration
CXCL12 residue	CSP (ppm)	Avg + σ0	I/I0	Avg - SD		CXCL12 residue	CSP (ppm)	Avg + σ0	I/I0	Avg - SD		CXCL12 residue	CSP (ppm)	Avg + σ0	I/I0	Avg - SD
3	0.110905	0.1505	0.212711	0.18929		3	0.00092756	0.016542	0.678477	0.60599		3	0.0160281	0.03088	0.602912	0.28996		σ0: corrected standard deviation
4	0.0645441		0.557644			4	0.00787622		0.740607			4	0.0163146		0.634737			SD: standard deviation
5	0.0813016		0.438691			5	0.00660391		0.720189			5	0.0168194		0.559448
6	0.104725		0.545475			6	0.00434323		0.738655			6	0.0168809		0.621655
7	0.110364		0.265268			7	0.0081663		0.71574			7	0.0159666		0.462112
8	0.0477689		0.259424			8	0.00365026		0.718261			8	0.00289224		0.443107
9	0.131854		0.198876			9	0.00590939		0.622071			9	0.0113927		0.42859
11	0.113159		0.215712			11	0.00186316		0.625383			11	0.029653		0.355272
12	0.235391		0.525374			12	0.00407382		0.818182			12	0.0261985		0.347577
13	0.0482531		0.257658			13	0.0047613		0.685287			13	0.00791547		0.47024
14	0.0719627		0.226099			14	0.0084219		0.579677			14	0.0120452		0.636291
15	0.0911751		0.200183			15	0.00294851		0.679638			15	0.00661226		0.373175
16	0.00318567		0.248455			16	0.00654098		0.664031			16	0.00900792		0.37541
17	0.259042		0.494319			17	0.0189883		0.80446			18	0.0399057		0.404884
18	0.359285		0.229358			18	0.01331		0.644366			19	0.0177119		0.382496
19	0.110695		0.237083			19	0.0207029		0.669666			20	0.0280412		0.347227
20	0.159039		0.166258			20	0.0148523		0.648033			21	0.0125863		0.380096
21	0.0939882		0.262874			21	0.00954646		0.680551			22	0.0161187		0.437256
22	0.108526		0.277737			22	0.00528291		0.705			23	0.0485259		0.435372
23	0.377703		0.315989			23	0.031922		0.689911			24	0.0758318		0.323808
24	0.639171		0.206048			24	0.0367311		0.70063			25	0.0547559		0.187303
25	0.566878		0.149142			25	0.0520619		0.673768			26	0.0198348		0.493217
26	0.0891414		0.425954			26	0.0388146		0.470307			27	0.0262769		0.38441
27	0.115549		0.279776			27	0.0174059		0.600437			28	0.00611271		0.471977
28	0.0676409		0.442552			28	0.0194643		0.716803			29	0.0129164		0.450999
29	0.0803589		0.322603			29	0.000620493		0.615949			30	0.0205434		0.544725
30	0.0270915		0.34009			30	0.00498937		0.713692			31	0.047449		0.353539
31	0.106148		0.242005			31	0.0104675		0.650547			33	0.0404985		0.249583
33	0.066761		0.285252			33	0.00497083		0.649259			34	0.0182347		0.420946
34	0.0780804		0.304697			34	0.00337709		0.656625			35	0.00931077		0.392035
35	0.0275273		0.272186			35	0.00109736		0.628703			36	0.0263642		0.33573
36	0.0591149		0.267505			36	0.00337963		0.656377			37	0.0067449		0.318926
37	0.0163122		0.142998			37	0.0137246		0.593575			38	0.00425939		0.402695
38	0.0126699		0.219107			38	0.0066792		0.649497			39	0.00884504		0.499412
39	0.0163686		0.313209			39	0.0112754		0.622831			40	0.0251561		0.438243
40	0.250907		0.245541			40	0.0398958		0.685939			41	0.0230325		0.379643
41	0.181152		0.225271			41	0.0121638		0.659824			42	0.0180821		0.343123
42	0.106827		0.22743			42	0.0183253		0.730534			43	0.0133516		0.359915
43	0.0979511		0.227963			43	0.0106537		0.645864			44	0.0112845		0.316093
44	0.109776		0.709628			44	0.01567		0.846012			45	0.0207781		0.345259
45	0.183362		0.278585			45	0.0290399		0.702676			46	0.00712319		0.347948
46	0.0696374		0.281069			46	0.00279092		0.707342			47	0.00353327		0.415132
47	0.023704		0.265579			47	0.00441312		0.689939			48	0.0200885		0.466427
48	0.112535		0.278727			48	0.00816149		0.657125			49	0.0038263		0.370406
49	0.041161		0.209275			49	0.000800062		0.712428			50	0.017045		0.384712
50	0.101694		0.254093			50	0.0171876		0.641674			51	0.00984501		0.406608
51	0.118828		0.217131			51	0.00573951		0.657462			52	0.00610507		0.0339189
52	0.0569304		0.220447			52	0.00523822		0.694582			54	0.0204841		0.356831
54	0.0523576		0.31715			54	0.00410543		0.611898			55	0.00726573		0.359127
55	0.0404516		0.249164			55	0.00272743		0.667307			56	0.0139158		0.280058
56	0.106386		0.27634			56	0.00707103		0.652759			57	0.0247272		0.392718
57	0.163123		0.266331			57	0.0104117		0.626886			58	0.00817585		0.396924
58	0.0862249		0.258262			58	0.0027813		0.629269			59	0.0223366		0.635143
59	0.0740969		0.35037			59	0.00498261		0.594766			60	0.00685031		0.383691
60	0.0499203		0.27299			60	0.00749027		0.652736			61	0.0120513		0.734426
61	0.118946		0.411937			61	0.0052629		0.575768			62	0.0126455		0.344524
62	0.121182		0.197864			62	0.00879764		0.655338			63	0.00508998		0.372733
63	0.0706275		0.250251			63	0.000426617		0.673514			64	0.0208495		0.434771
64	0.0654322		0.413703			64	0.00343937		0.626824			65	0.0195204		0.398021
65	0.0944565		0.296692			65	0.00957301		0.623463			66	0.0491551		0.385837
66	0.165151		0.347929			66	0.0134271		0.625197			67	0.0458883		0.515997
67	0.162999		0.531147			67	0.0100498		0.559124			68	0.0255055		0.486798
68	0.100006		0.399052			68	0.00287251		0.677089

## Sheet: Fig.3
Figure 3 panel c,d						Figure 3 panel f,g
Analysis of frHMGB1 - CXCL12 titration						Analysis of frHMGB1-TL - CXCL12 titration
frHMGB1 residue	CSP (ppm)	Avg + σ0	I/I0	Avg - SD		frHMGB1-TL residue	CSP (ppm)	Avg + σ0	I/I0	Avg - SD
2	0.00622607	0.01547	0.62492	0.4399		2	0.00185606	0.0018781	0.95053	0.81016		σ0: corrected standard deviation
7	0.0208437		0.65002			3	0.0030366		0.94994			SD: standard deviation
9	0.011724		0.52927			7	0.000812927		0.983997
10	0.00756682		0.52629			9	0.0017051		0.922711
11	0.00575344		0.52068			12	0.00376252		0.878124
12	0.00210407		0.49755			13	0.001687		0.96759
13	0.0239483		0.65548			14	0.00155753		0.938764
14	0.0138207		0.48541			15	0.000618205		0.94919
15	0.0101512		0.67085			16	0.00702576		0.888976
16	0.0119047		0.58592			17	0.00194292		0.777934
17	0.00796603		0.65242			18	0.00172102		0.791386
18	0.0124985		0.41545			19	0.000262275		0.762936
20	0.0153072		0.50259			20	0.00139023		0.720248
21	0.018901		0.53735			21	0.00130204		0.733879
23	0.0062614		0.65371			23	0.00212848		0.788896
24	0.00765136		0.5302			24	0.00155379		0.775635
26	0.0311419		0.60419			25	0.00049241		0.801504
27	0.0061084		0.57616			27	0.000158959		0.74605
28	0.0014924		0.60434			28	0.000982165		0.80051
29	0.0131477		0.57084			29	0.00156429		0.728719
30	0.0104376		0.47395			30	0.00201445		0.910667
32	0.00143605		0.61104			32	0.00195097		0.740845
33	0.00838748		0.66902			33	0.00108346		0.75049
35	0.00215134		0.79452			34	0.00127133		0.75922
36	0.000173902		0.71499			35	0.000934094		0.920067
37	0.003209		0.52251			36	0.00172855		0.679557
38	0.0181981		0.63422			37	0.00605577		0.74779
39	0.0172987		0.59374			38	0.00500993		0.620611
41	0.0132263		0.47544			39	0.000388062		0.745591
42	0.026712		0.508			40	0.00166107		0.842942
43	0.0187079		0.61827			41	0.000366467		0.758697
44	0.00998709		0.65974			42	0.000159211		0.749387
45	0.0199823		0.45326			43	0.0140999		0.919673
46	0.029684		0.52638			44	0.00014686		0.753294
47	0.00724666		0.57705			45	0.000226367		0.736775
48	0.00770436		0.54178			46	0.000287179		0.819854
49	0.00771193		0.43932			48	0.00541748		0.849497
50	0.00710185		0.49897			49	0.00110717		0.786953
51	0.00900351		0.55854			50	0.0021718		0.766965
52	0.00843229		0.59708			51	0.00284803		0.861034
53	0.00811049		0.72344			52	0.00217754		0.848018
55	0.010951		0.63423			53	0.00464518		0.911455
56	0.00221883		0.57789			54	0.00151198		0.825183
57	0.0103151		0.45929			56	0.000994083		0.944718
58	0.0123838		0.49302			57	0.0014145		0.844285
59	0.00344093		0.50097			58	0.00139042		0.757317
60	0.0205198		0.719			59	0.000455688		0.772614
61	0.0146266		0.72508			61	0.00437989		0.826719
62	0.00881541		0.58287			62	0.0028313		0.900457
63	0.0237141		0.60276			63	0.00124932		0.932853
64	0.000560832		0.54756			64	0.0036984		0.802207
65	0.00831404		0.57583			65	0.00219035		0.897754
67	0.000723597		0.39653			68	0.000360069		0.93689
68	0.0139463		0.45304			70	5.65685		0.85249
69	0.0131727		0.43775			71	0.00101573		0.939419
71	0.0136957		0.56243			73	0.00133994		0.940052
72	0.00427935		0.44667			74	0.00125201		0.912207
73	0.00695229		0.6176			75	0.00188427		0.908359
74	0.00428815		0.55216			76	0.00258416		0.89436
75	0.00757105		0.47237			77	0.000569401		0.907506
76	0.0163187		0.46743			78	0.000891548		0.928209
77	0.00668396		0.43685			81	0.000427612		0.934133
78	0.0122513		0.51801			82	0.00090971		0.962979
82	0.00642378		0.76326			84	0.00136153		0.931503
84	0.00958797		0.74877			85	0.00106334		0.982735
85	0.00730626		0.66374			88	0.0013099		0.982707
86	0.00450497		0.70286			89	0.000476783		10066749
89	0.0224853		0.61436			92	0.000996234		0.911259
92	0.0146334		0.55382			93	0.000910412		0.930536
93	0.00954783		0.50629			95	0.000882973		0.931059
95	0.00571142		0.64107			99	0.00027621		0.935556
99	0.0349141		0.44792			100	0.00119383		0.946675
100	0.01112		0.56034			101	0.000963328		0.967628
101	0.00248614		0.50783			102	0.000194288		0.951551
102	0.0154582		0.49175			104	0.00122701		0.905388
103	0.0120491		0.5306			105	0.00124125		0.917229
104	0.015881		0.50118			106	0.000353624		0.935641
105	0.00907317		0.47574			107	0.00100524		0.909747
106	0.0127822		0.36138			108	0.00222087		0.937734
107	0.00230592		0.41756			109	0.00182332		0.948278
108	0.0104261		0.38343			111	0.000838977		0.998593
109	0.0203884		0.58559			113	0.00132387		0.846624
111	0.0124982		0.35826			114	0.0010387		0.960117
113	0.0131302		0.41426			115	0.00262287		0.943249
114	0.00857834		0.45602			116	0.00222852		0.918702
115	0.00267077		0.48389			118	0.00116326		0.903723
116	0.0130193		0.52026			119	0.000392227		0.84432
118	0.00951995		0.53541			120	0.000853427		0.93931
119	0.0136183		0.44821			121	0.00044128		0.884071
120	0.00405202		0.45015			122	0.000982114		0.919791
121	0.00954988		0.38929			123	0.00101756		0.903366
122	0.00425044		0.46688			124	0.000543073		0.948715
123	0.00499291		0.39076			125	0.000384068		0.955631
124	0.00941574		0.42086			127	0.000780966		0.958388
125	0.0197921		0.4792			128	0.000638238		0.872265
127	0.00670611		0.54644			129	0.00071742		0.922942
128	0.0019105		0.48908			130	0.00051264		0.900679
129	0.00207418		0.40634			131	0.00206417		0.988139
130	0.00955644		0.43862			132	0.00143935		0.898117
131	0.0106168		0.55444			133	0.000183848		0.822905
132	0.00415869		0.57801			134	0.000781385		0.902955
133	0.0100703		0.45445			135	0.000756229		0.918039
134	0.00970601		0.40517			136	0.00107787		0.965548
135	0.00291776		0.41724			137	0.000775744		0.937686
136	0.00248469		0.41262			138	0.000199218		0.946323
137	0.00259163		0.40128			139	0.00303127		10435806
138	0.000726154		0.4315			140	0.000751194		0.960817
139	0.00416249		0.42385			141	0.00109794		0.899828
140	0.00326057		0.51823			143	0.00110262		0.878176
141	0.00131677		0.40539			145	0.00147508		0.911585
143	0.00337152		0.49052			148	0.00115221		0.93171
144	0.0223189		0.68746			149	0.00073379		0.92985
145	0.00198246		0.4622			150	0.00148495		0.806584
146	0.0180638		0.44032			153	0.000763708		0.906026
147	0.0243804		0.83365			155	0.000732204		0.999693
148	0.00167586		0.63684			157	0.00117574		0.876732
149	0.0153329		0.64811			158	0.00174731		0.9031
152	0.00222852		0.77979			159	0.00164049		0.898534
153	0.00215668		0.31505			160	0.00146397		0.920009
154	0.00981746		0.5108			162	0.000623465		0.903745
156	0.0101045		0.55016			163	0.00100218		0.93121
157	0.00744922		0.46875			164	0.000799876		0.944617
158	0.0101415		0.56277			165	0.00107566		0.938564
159	0.0069225		0.38796			166	0.000591035		0.949206
160	0.00231251		0.51682			168	0.000389464		0.953131
162	0.00926594		0.53035			169	0.000439547		0.943966
163	0.00649924		0.42093			170	0.000542004		0.948782
164	0.00930817		0.50998			172	0.00115882		0.911166
165	0.0185067		0.64945			173	0.000420557		0.950351
166	0.0059383		0.73104			174	0.00076129		0.957326
168	0.00804861		0.78764			175	0.000735832		0.960184
169	0.0150531		0.86156			176	0.000509698		0.957175
170	0.00156437		0.82668			177	0.000349245		0.973902
171	0.005056		0.8359			178	0.000238248		0.934273
172	0.0116351		0.77453			179	0.000737836		0.928959
173	0.010078		0.79			180	0.000561443		10059472
174	0.00413549		0.80892			181	0.000136499		0.965459
175	0.0137271		0.81263			187	0.000491435		0.965328
176	0.00500277		0.7618
177	0.0107678		0.74488
180	0.0124022		0.71499
181	0.00854336		0.69746
184	0.010375		0.46387
185	0.0199555		0.60062
186	0.0046777		0.65301
195	0.00336574		0.63558
196	0.0136446		0.78121
197	0.00446482		0.86212
198	0.00483874		0.75522
199	0.0145849		0.61367
200	0.0153202		0.50234
201	0.0149263		0.51744
202	0.0184454		0.59416
203	0.0101216		0.66616
204	0.00363653		0.66855
205	0.00968857		0.55309
206	0.0216837		0.77498
207	0.0100208		0.85688
209	0.00393223		0.61072
214	0.012514		0.66533
blue color indicates residues of IDR and/or linker not sequence specifically assigned

## Sheet: Fig.4
Figure 4 panel c,d				Figure 4 panel e						Figure 4 panel f
Analysis of Ac-pep(rec) - CXCL12 titration				Analysis of HetNOE
Ac-pep peak no	CSP (ppm)	I/I0		Ac-pep peak no	Isat/Iref free	errors	Isat/Iref bound	errors		Ac-pep peak no	R2/R1 free	errors	R2/R1 bound	errors
1	0.00472586	0.0590817
2	0.0073346	0.00726632		2	-0.987745	-0.0482041	1.426	0.048		2	1314	0.032	1426	0.048
3	0.00281604	0.00795058		3	-0.919542	-0.0486074	1.458	0.062		3	1342	0.024	1458	0.062
4	0.00513693	0.0150489		4	-1.01833	-0.0566476	1.905	0.074		4	1617	0.021	1905	0.074
5	0.00226606	0.0101246		5	-0.821075	-0.0489808	1.62	0.063		5	1444	0.021	1.62	0.063
6	0.0134347	0.0117921		6	-0.493152	-0.0454822	2.618	0.084		6	1717	0.022	2618	0.084
7	0.00852476	0.00504865		7	-0.395373	-0.0208597	2.278	0.051		7	1.61	0.032	2278	0.051
8	0.018589	0.00878602		8	-0.287734	-0.0318734	2.47	0.174		8	1486	0.109	2.47	0.174
9	0.0141763	0.00440297		9	-0.18855	-0.0157016	2.696	0.068		9	1.68	0.025	2696	0.068
10	0.000852677	0.0123963		10	-0.911466	-0.0322134	1.869	0.068		10	1639	0.021	1869	0.068
11	0.00193721	0.00880042		11	-0.85166	-0.0462478	1.529	0.034		11	1389	0.02	1529	0.034
12	0.00856725	0.0154898		12	-0.816062	-0.0519076	2.124	0.06		12	1.61	0.012	2124	0.06
13	0.0118418	0.0059613		13	-0.266075	-0.035709	2.529	0.055		13	1693	0.036	2529	0.055
14	0.00596242	0.00624405		14	-0.384779	-0.0265447	2.265	0.047		14	1705	0.014	2265	0.047
15	0.0120611	0.00541494		15	-0.366206	-0.02363	2.566	0.407		15	1558	0.025	2566	0.407
16	0.0136979	0.0104729		16	-0.240784	-0.0275521	2.508	0.105		16	1523	0.026	2508	0.105
17	0.0152834	0.0115958		17	-0.205685	-0.0389201	2.759	0.02		17	1788	0.018	2759	0.02
18	0.0135757	0.00751458		18	-0.277043	-0.0388212	2.632	0.071		18	1609	0.041	2632	0.071
19	0.00497256	0.00854263		19	-0.310289	-0.038437	2.739	0.085		19	1628	0.1	2739	0.085
20	0.00153748	0.0133032		20	-1.33075	-0.0629315	2.186	0.247		20	2395	0.021	2186	0.247

## Sheet: Fig.5
Figure 5 panel a			FIGURE 5 panel b			FIGURE 5 panel c			Figure 5 panel d									FIGURE 5 panel d									FIGURE 5 panel d										FIGURE 5 panel e										FIGURE 5 panel e
CXCL12-Acidic Peptide			CXCL12-frHMGB1			CXCL12-frHMGB1-TL			MST CXCL12-Acidic Peptide 20mM NaCl									MST CXCL12-frHMGB1-TL 20 mM NaCl									MST CXCL12 - frHMGB1 20mM NaCl										MST CXCL12-Acidic Peptide 150 mM NaCl										MST CXCL12-frHMGB1-TL 150 mM NaCl
Molar ratio	Heat (kcal/mol)		Molar ratio	Heat (kcal/mol)		Molar ratio	Heat (kcal/mol)		Analysis Settings									Analysis Settings									Analysis Settings										Analysis Settings										Analysis Settings
0.424279	-1402.99		0.705221	-2243.27		0.781619	0		Type of Analysis:		Initial fluorescence							Type of Analysis:		MST							Type of Analysis:		MST								Type of Analysis:		Initial fluorescence								Type of Analysis:		MST
0.781676	-2738.43		1.29927	-2233.56		1.44003	0		Evaluation strategy:		Initial fluorescence							Evaluation strategy:		On Time							Evaluation strategy:		On Time								Evaluation strategy:		Initial-fluorescence of MST-phase1								Evaluation strategy:		On Time
1.14261	-4517.41		1.8992	-2184.46		2.10495	0		Cold Region Start:									Cold Region Start:		-1							Cold Region Start:		-1								Cold Region Start:										Cold Region Start:		-1
1.50713	-6102.28		2.50509	-1854.87		2.77648	0		Cold Region End:									Cold Region End:		0							Cold Region End:		0								Cold Region End:										Cold Region End:		0
1.87529	-6232.55		3.11704	-1488.2		3.45472	0		Hot Region Start:									Hot Region Start:		4							Hot Region Start:		4								Hot Region Start:										Hot Region Start:		4
2.24715	-3764.22		3.73513	-1267.83		4.13976	0		Hot Region End:									Hot Region End:		5							Hot Region End:		5								Hot Region End:										Hot Region End:		5
2.62276	-1630.2		4.35945	-945.747		4.83173	0
3.00218	-953.756		4.99011	-593.859		5.53071	0
3.38547	-731.533		5.6272	-363.008		6.23681	0		Dose Response Curve						Fraction Bound Curve			Dose Response Curve						Fraction Bound Curve			Dose Response Curve						Fraction Bound Curve				Dose Response Curve						Fraction Bound Curve				Dose Response Curve
3.77269	-637.816		6.27082	-247.309		6.95015	0		Dose	Exp1	Exp2	Exp3	Average	Standard Deviation	Average	Standard Deviation		Dose	Exp1	Exp2	Exp3	Average	Standard Deviation	Average	Standard Deviation		Dose	Exp1	Exp2	Exp3	Average	Standard Deviation	Average	Standard Deviation			Dose	Exp1	Exp2	Exp3	Average	Standard Deviation	Average	Standard Deviation			Dose	Exp1	Exp2
4.16389	-590.487		6.92106	-190.059		7.67084	0		9.00269e-09	562.433	589.044	585.468	578.744	24.3738	0.0311002	0.0701121		9.6283e-09	874.979	879.071	875.257	876.436	2.34111	0.00563442	0.0625324		3.17383e-09	865.673	865.018878	865.346	865.346	0.835132	-0.00251629	0.0156787			8.7738e-09	789.703	755.501	733.432	759.545	1.733091	0.0338358	0.066076			9.59778e-09	882.116	884.605
4.55914	-563.474		7.57804	-159.434		8.39899	0		1.80054e-08	548.475	608.028	623.594	593.129	50.4907	-0.0102771	0.145238		1.92566e-08	874.774	877.543	876.488	876.269	1.17635	0.00117269	0.0314209		6.34766e-09	865.476	865.998	864.758	865.411	0.366558	-0.00135756	0.00736743			1.75476e-08	764.481	762.185	742.115	756.26	20.64476	0.0445768	0.0180426			1.91956e-08	883.148	883.256
4.95851	-546.658		8.24185	-141.605		9.13472	0		3.60107e-08	565.17	609.669	585.576	586.568	25.1819	0.00859541	0.0724366		3.85132e-08	875.404	875.178	875.403	875.329	0.539661	-0.0239396	0.0144147		1.26953e-08	866.501	865.769	864.497	865.589	0.369463	0.00183355	0.00595564			3.50952e-08	765.61	773.47	740.018	759.699	8.66874	0.0333317	0.0403802			3.83911e-08	881.991	884.859
5.36206	-535.49		8.91261	-130.451		9.87814	0		7.20215e-08	561.856	519.396	510.385	530.309	23.2104	0.170427	0.0667653		7.70264e-08	874.813	874.935	876.172	875.307	0.332072	-0.0245158	0.00886982		2.53906e-08	866.236	866.065	864.921	865.741	0.0882859	0.00454195	0.00227094			7.01904e-08	779.555	768.211	771.093	772.953	19.774	-0.0100054	0.019924			7.67822e-08	883.224	884.422
5.76984	-527.691		9.59042	-123.054		10.6294	0		1.44043e-07	558.331	542.315	490.75	530.229	20.961	0.170658	0.0602951		1.54053e-07	875.808	874.917	876.345	875.69	0.694259	-0.0142804	0.018544		5.07812e-08	867.545	866.013	865.597	866.385	0.73783	0.0160621	0.0130307			1.40381e-07	764.402	767.378	741.85	757.877	12.534	0.039292	0.0273136			1.53564e-07	882.59	883.607
6.18194	-522.022		10.2754	-117.909		11.3886	0		2.88086e-07	468.101	445.144	470.062	460.865	27.2293	0.370183	0.078326		3.08105e-07	876.912	875.352	877.082	876.449	1.02458	0.00598618	0.0273672		1.01562e-07	869.393	869.602	866.999	868.664	0.675003	0.0568207	0.0112633			2.80762e-07	768.248	754.085	744.92	755.751	21.0505	0.0462407	0.0125378			3.07129e-07	884.484	884.335
6.59842	-517.76		10.9676	-114.189		12.1558	0		5.76172e-07	439.667	434.536	434.494	435.996	15.1178	0.441722	0.0434868		6.16211e-07	877.115	876.781	879.652	877.85	1.16471	0.0434053	0.0311101		2.03125e-07	870.54	874.237	870.539	871.772	1.90467	0.112388	0.0342517			5.61523e-07	763.749	760.439	742.184	755.457	12.7879	0.0472025	0.0150833			6.14258e-07	883.528	883.536
7.01935	-514.465		11.6673	-111.409		12.9313	0		1.15234e-06	369.026	363.018	332.952	354.762	5.85624	0.675392	0.0168457		1.23242e-06	879.665	882.569	880.974	881.07	1.33027	0.129407	0.0355323		4.0625e-07	877.623	880.144	876.321	878.029	1.47101	0.224269	0.0261743			1.12305e-06	735.295	740.093	724.302	733.23	6.20084	0.11988	0.0202752			1.22852e-06	883.934	885.012
									2.30469e-06	322.54	321.167	327.376	323.458	19.3063	0.765441	0.0555351		2.46484e-06	886.556	884.94	884.36	885.286	1.64982	0.242016	0.0440675		8.125e-07	884.107	886.748	883.577	884.811	1.38526	0.345526	0.0249148			2.24609e-06	696.647	679.752	654.739	677.046	4.613	0.303588	0.0418132			2.45703e-06	884.336	886.832
									4.60938e-06	321.532	334.091	230.405	295.106	40.5324	0.846996	0.116593		4.92969e-06	888.027	888.078	889.145	888.417	0.269442	0.325664	0.00719695		1.625e-06	891.592	891.777	890.614	891.328	0.207835	0.462051	0.00463615			4.49219e-06	653.758	626.192	595.051	625	3.83449	0.473763	0.0688296			4.91406e-06	887.21	885.161
									9.21875e-06	272.138	265.615	225.244	254.095	10.6092	0.964964	0.0305177		9.85938e-06	890.829	891.628	894.269	892.243	1.29431	0.427835	0.0345719		3.25e-06	902.13	901.84	899.194	901.055	0.836758	0.635978	0.0140256			8.98437e-06	560.072	549.681	563.619	557.79	8.35343	0.693523	0.0409829			9.82813e-06	889.283	888.931
									1.84375e-05	271.609	265.674	206.433	247.668	20.5681	0.983451	0.0591646		1.97188e-05	897.315	899.185	899.679	898.727	0.777871	0.601036	0.0207774		6.5e-06	909.905	908.948	908.084	908.979	0.443534	0.777666	0.00767797			1.79687e-05	531.101	502.825	533.322	522.416	6.09343	0.809188	0.064656			1.96563e-05	893.493	893.049
									3.6875e-05	227.725	263.922	196.953	229.297	20.3	1.0363	0.0583937		3.94375e-05	901.044	901.614	903.134	901.931	0.572693	0.686619	0.0152969		1.3e-05	916.6	913.64	914.147	914.796	1.46204	0.881675	0.0259777			3.59375e-05	501.325	488.74	496.579	495.548	12.3496	0.897041	0.0283446			3.93125e-05	896.558	897.934
									7.375e-05	252.851	269.831	201.389	241.12	19.7928	1.00229	0.0569345		7.8875e-05	906.661	906.271	907.651	906.862	0.486453	0.818321	0.0129934		2.6e-05	919.819	916.937	917.777	918.177	1.47205	0.942143	0.0262989			7.1875e-05	476.302	497.701	499.637	491.214	5.51803	0.911212	0.0675031			7.8625e-05	906.398	905.327
									0.0001475	269.561	251.69	222.533	247.691	12.4383	0.983385	0.0357791		0.00015775	910.964	909.925	910.867	910.586	0.795036	0.917795	0.0212358		5.2e-05	921.526	920.345	919.87	920.581	0.580053	0.985113	0.0103688			0.00014375	473.574	483.771	491.608	482.985	20.2083	0.938119	0.0566677			0.00015725	912.881	913.719
									0.000295	272.752	170.896	229.316	256.364	12.5575	0.958437	0.0361221		0.0003155	914.954	941.661	916.267	915.596	0.180992	1.05162	0.00483441		0.000104	928.615	929.084	928.807	928.836	0.804166	1.13272	0.0153376	OUTLIER		0.0002875	303.511	395.403	215.213	304.709	85.9519	1.52104	0.281041	OUTLIER		0.0003145	921.477	920.378
															Fit Results (Kd)									Fit Results (Kd)									Fit Results (Kd)										Fit Results (Kd)
															Fit Model:	Kd								Fit Model:	Kd								Fit Model:	Kd									Fit Model:	Kd
															Bound	241.915								Bound	913.664								Bound	921.413									Bound	464.059
															Unbound	589.556								Unbound	876.225								Unbound	865.487									Unbound	769.893
															Kd	5.87956e-07								Kd	1.25196e-05								Kd	1.70274e-06									Kd	4.96499e-06
															TargetConc	5e-08								TargetConc	1.25196e-15								TargetConc	5e-08									TargetConc	5e-08
															Standard Deviation:	14.1172								Standard Deviation:	1.80319								Standard Deviation:	0.97793									Standard Deviation:	11.1826
															Kd Confidence:	7.42654e-08								Kd Confidence:	5.46442e-06								Kd Confidence:	9.89092e-08									Kd Confidence:	6.01624e-07
															Fit values									Fit values									Fit values										Fit values
															Dose	Fraction Bound								Dose	Fraction Bound								Dose	Fraction Bound									Dose	Fraction Bound
															0.000275245	0.997868								0.000294372	0.959209								9.70354e-05	0.982746									0.000268247	0.981824
															0.000256812	0.997715								0.000274659	0.956417								9.05373e-05	0.98153									0.000250283	0.980545
															0.000239614	0.997552								0.000256266	0.953407								8.44742e-05	0.98023									0.000233523	0.979177
															0.000223568	0.997376								0.000239104	0.950246								7.88173e-05	0.97884									0.000217884	0.977716
															0.000208597	0.997189								0.000223092	0.946869								7.35391e-05	0.977355									0.000203293	0.976154
															0.000194627	0.996987								0.000208152	0.943275								6.86144e-05	0.975768									0.000189679	0.974486
															0.000181594	0.996772								0.000194213	0.939443								6.40195e-05	0.974073									0.000176977	0.972704
															0.000169433	0.996541								0.000181207	0.935373								5.97323e-05	0.972262									0.000165125	0.970801
															0.000158087	0.996293								0.000169072	0.931053								5.57322e-05	0.970328									0.000154067	0.96877
															0.0001475	0.996028								0.00015775	0.926474								5.2e-05	0.968265									0.00014375	0.966603
															0.000137622	0.995744								0.000147186	0.921603								4.85177e-05	0.966062									0.000134123	0.964291
															0.000128406	0.99544								0.000137329	0.91645								4.52686e-05	0.963712									0.000125142	0.961825
															0.000119807	0.995114								0.000128133	0.910984								4.22371e-05	0.961206									0.000116761	0.959196
															0.000111784	0.994765								0.000119552	0.905203								3.94086e-05	0.958534									0.000108942	0.956394
															0.000104298	0.994392								0.000111546	0.899087								3.67696e-05	0.955686									0.000101647	0.953408
															9.73137e-05	0.993991								0.000104076	0.892624								3.43072e-05	0.952652									9.48396e-05	0.950229
															9.07969e-05	0.993563								9.71065e-05	0.885799								3.20098e-05	0.949421									8.84885e-05	0.946845
															8.47165e-05	0.993104								9.06036e-05	0.878595								2.98662e-05	0.945982									8.25627e-05	0.943245
															7.90433e-05	0.992612								8.45361e-05	0.871007								2.78661e-05	0.942322									7.70337e-05	0.939416
															7.375e-05	0.992085								7.8875e-05	0.863012								2.6e-05	0.938431									7.1875e-05	0.935346
															6.88112e-05	0.991522								7.3593e-05	0.854612								2.42589e-05	0.934295									6.70617e-05	0.931023
															6.42031e-05	0.990918								6.86647e-05	0.84579								2.26343e-05	0.929901									6.25708e-05	0.926433
															5.99036e-05	0.990272								6.40664e-05	0.836529								2.11186e-05	0.925236									5.83806e-05	0.921564
															5.5892e-05	0.989581								5.97761e-05	0.82683								1.97043e-05	0.920287									5.44711e-05	0.916401
															5.21491e-05	0.988841								5.5773e-05	0.816676								1.83848e-05	0.91504									5.08233e-05	0.91093
															4.86569e-05	0.988049								5.20381e-05	0.806073								1.71536e-05	0.909481									4.74198e-05	0.905139
															4.53985e-05	0.987201								4.85533e-05	0.795004								1.60049e-05	0.903595									4.42443e-05	0.899012
															4.23583e-05	0.986294								4.53018e-05	0.783478								1.49331e-05	0.897369									4.12813e-05	0.892537
															3.95216e-05	0.985323								4.22681e-05	0.771489								1.39331e-05	0.890789									3.85169e-05	0.885698
															3.6875e-05	0.984285								3.94375e-05	0.75904								1.3e-05	0.88384									3.59375e-05	0.878483
															3.44056e-05	0.983175								3.67965e-05	0.746137								1.21294e-05	0.876508									3.35309e-05	0.870879
															3.21016e-05	0.981987								3.43323e-05	0.732784								1.13172e-05	0.868782									3.12854e-05	0.862873
															2.99518e-05	0.980717								3.20332e-05	0.718996								1.05593e-05	0.860648									2.91903e-05	0.854453
															2.7946e-05	0.979359								2.9888e-05	0.70478								9.85216e-06	0.852093									2.72355e-05	0.845607
															2.60746e-05	0.977908								2.78865e-05	0.690155								9.19239e-06	0.843108									2.54117e-05	0.836327
															2.43284e-05	0.976357								2.6019e-05	0.675143								8.5768e-06	0.833682									2.37099e-05	0.826602
															2.26992e-05	0.974699								2.42766e-05	0.659758								8.00244e-06	0.823805									2.21221e-05	0.816426
															2.11791e-05	0.972928								2.26509e-05	0.644032								7.46654e-06	0.813472									2.06407e-05	0.805792
															1.97608e-05	0.971037								2.1134e-05	0.627987								6.96653e-06	0.802675									1.92584e-05	0.794697
															1.84375e-05	0.969017								1.97188e-05	0.611654								6.5e-06	0.791411									1.79688e-05	0.783137
															1.72028e-05	0.966862								1.83982e-05	0.59507								6.06471e-06	0.779679									1.67654e-05	0.771113
															1.60508e-05	0.964561								1.71662e-05	0.578263								5.65858e-06	0.767478									1.56427e-05	0.758627
															1.49759e-05	0.962106								1.60166e-05	0.561273								5.27964e-06	0.754812									1.45952e-05	0.745683
															1.3973e-05	0.959488								1.4944e-05	0.54414								4.92608e-06	0.741685									1.36178e-05	0.73229
															1.30373e-05	0.956696								1.39433e-05	0.526901								4.59619e-06	0.728106									1.27058e-05	0.718456
															1.21642e-05	0.953721								1.30095e-05	0.509596								4.2884e-06	0.714086									1.1855e-05	0.704196
															1.13496e-05	0.950551								1.21383e-05	0.492269								4.00122e-06	0.699638									1.10611e-05	0.689525
															1.05896e-05	0.947175								1.13254e-05	0.474961								3.73327e-06	0.684781									1.03203e-05	0.674461
															9.88041e-06	0.943581								1.0567e-05	0.457712								3.48326e-06	0.669532									9.62921e-06	0.659027
															9.21875e-06	0.939757								9.85938e-06	0.440564								3.25e-06	0.653917									8.98438e-06	0.643248
															8.6014e-06	0.93569								9.19912e-06	0.423558								3.03236e-06	0.637961									8.38272e-06	0.627151
															8.02539e-06	0.931368								8.58308e-06	0.40673								2.82929e-06	0.621692									7.82135e-06	0.610766
															7.48795e-06	0.926776								8.0083e-06	0.390118								2.63982e-06	0.605143									7.29758e-06	0.594127
															6.98651e-06	0.921901								7.47201e-06	0.373759								2.46304e-06	0.588348									6.80888e-06	0.577268
															6.51864e-06	0.916729								6.97163e-06	0.357681								2.2981e-06	0.571343									6.35291e-06	0.560227
															6.08211e-06	0.911245								6.50476e-06	0.341918								2.1442e-06	0.554166									5.92748e-06	0.543042
															5.67481e-06	0.905435								6.06916e-06	0.326496								2.00061e-06	0.536859									5.53053e-06	0.525754
															5.29478e-06	0.899284								5.66272e-06	0.311441								1.86663e-06	0.519461									5.16017e-06	0.508404
															4.94021e-06	0.892778								5.28351e-06	0.296775								1.74163e-06	0.502016									4.81461e-06	0.491033
															4.60938e-06	0.885901								4.92969e-06	0.282515								1.625e-06	0.484566									4.49219e-06	0.473685
															4.3007e-06	0.87864								4.59956e-06	0.26868								1.51618e-06	0.467154									4.19136e-06	0.456399
															4.01269e-06	0.87098								4.29154e-06	0.255279								1.41464e-06	0.449822									3.91068e-06	0.439219
															3.74398e-06	0.862909								4.00415e-06	0.242327								1.31991e-06	0.432612									3.64879e-06	0.422183
															3.49325e-06	0.854412								3.736e-06	0.22983								1.23152e-06	0.415565									3.40444e-06	0.405331
															3.25932e-06	0.845478								3.48582e-06	0.21779								1.14905e-06	0.398718									3.17646e-06	0.388699
															3.04105e-06	0.836096								3.25238e-06	0.206214								1.0721e-06	0.38211									2.96374e-06	0.372324
															2.8374e-06	0.826257								3.03458e-06	0.195098								1.0003e-06	0.365774									2.76527e-06	0.356236
															2.64739e-06	0.81595								2.83136e-06	0.184442								9.33317e-07	0.349744									2.58008e-06	0.340468
															2.4701e-06	0.805171								2.64175e-06	0.174243								8.70816e-07	0.334048									2.4073e-06	0.325046
															2.30469e-06	0.793913								2.46484e-06	0.164494								8.125e-07	0.318714									2.24609e-06	0.309995
															2.15035e-06	0.782174								2.29978e-06	0.155188								7.58089e-07	0.303765									2.09568e-06	0.295336
															2.00635e-06	0.769953								2.14577e-06	0.146316								7.07322e-07	0.289222									1.95534e-06	0.28109
															1.87199e-06	0.757252								2.00208e-06	0.137868								6.59955e-07	0.275102									1.8244e-06	0.26727
															1.74663e-06	0.744075								1.868e-06	0.129835								6.1576e-07	0.261421									1.70222e-06	0.253892
															1.62966e-06	0.730431								1.74291e-06	0.122202								5.74524e-07	0.24819									1.58823e-06	0.240963
															1.52053e-06	0.716329								1.62619e-06	0.11496								5.3605e-07	0.235417									1.48187e-06	0.228492
															1.4187e-06	0.701783								1.51729e-06	0.108093								5.00152e-07	0.223109									1.38263e-06	0.216483
															1.3237e-06	0.68681								1.41568e-06	0.10159								4.66659e-07	0.211269									1.29004e-06	0.204938
															1.23505e-06	0.67143								1.32088e-06	0.0954358								4.35408e-07	0.199897									1.20365e-06	0.193857
															1.15234e-06	0.655666								1.23242e-06	0.089618								4.0625e-07	0.188993									1.12305e-06	0.183239
															1.07517e-06	0.639546								1.14989e-06	0.0841209								3.79045e-07	0.178554									1.04784e-06	0.173077
															1.00317e-06	0.623099								1.07289e-06	0.0789323								3.53661e-07	0.168572									9.77669e-07	0.163367
															9.35994e-07	0.606358								1.00104e-06	0.0740381								3.29978e-07	0.159043									9.12198e-07	0.154101
															8.73313e-07	0.589359								9.34001e-07	0.0694239								3.0788e-07	0.149957									8.5111e-07	0.145269
															8.1483e-07	0.57214								8.71454e-07	0.0650776								2.87262e-07	0.141304									7.94114e-07	0.136863
															7.60263e-07	0.554742								8.13095e-07	0.0609851								2.68025e-07	0.133073									7.40935e-07	0.12887
															7.09351e-07	0.537205								7.58645e-07	0.0571347								2.50076e-07	0.125254									6.91316e-07	0.121278
															6.61848e-07	0.519575								7.0784e-07	0.0535131								2.33329e-07	0.117832									6.45021e-07	0.114076
															6.17526e-07	0.501896								6.60439e-07	0.0501092								2.17704e-07	0.110796									6.01826e-07	0.107249
															5.76172e-07	0.484212								6.16211e-07	0.0469111								2.03125e-07	0.104131									5.61523e-07	0.100785
															5.37587e-07	0.466569								5.74945e-07	0.0439078								1.89522e-07	0.0978243									5.2392e-07	0.0946698
															5.01587e-07	0.449011								5.36443e-07	0.0410879								1.76831e-07	0.0918609									4.88835e-07	0.088889
															4.67997e-07	0.431583								5.00519e-07	0.0384419								1.64989e-07	0.0862271									4.56099e-07	0.0834288
															4.36657e-07	0.414326								4.67001e-07	0.0359602								1.5394e-07	0.0809087									4.25555e-07	0.0782755
															4.07415e-07	0.397282								4.35727e-07	0.0336328								1.43631e-07	0.0758916									3.97057e-07	0.0734152
															3.80132e-07	0.380488								4.06548e-07	0.0314516								1.34013e-07	0.0711622									3.70467e-07	0.0688343
															3.54675e-07	0.363982								3.79322e-07	0.0294077								1.25038e-07	0.0667067									3.45658e-07	0.0645195
															3.30924e-07	0.347796								3.5392e-07	0.0274916								1.16665e-07	0.0625118									3.22511e-07	0.0604577
															3.08763e-07	0.33196								3.30219e-07	0.0256987								1.08852e-07	0.0585645									3.00913e-07	0.0566363
															2.88086e-07	0.316503								3.08105e-07	0.0240188								1.01562e-07	0.0548523									2.80762e-07	0.0530429
															2.68794e-07	0.301447								2.87473e-07	0.0224465								9.47612e-08	0.0513628									2.6196e-07	0.0496656
															2.50793e-07	0.286815								2.68221e-07	0.0209749								8.84153e-08	0.0480843									2.44417e-07	0.0464929
															2.33999e-07	0.272623								2.50259e-07	0.0195974								8.24944e-08	0.0450054									2.28049e-07	0.0435137
															2.18328e-07	0.258885								2.335e-07	0.0183093								7.697e-08	0.0421151									2.12778e-07	0.0407173
															2.03708e-07	0.245614								2.17863e-07	0.0171043								7.18155e-08	0.039403									1.98529e-07	0.0380935
															1.90066e-07	0.232815								2.03274e-07	0.0159771								6.70063e-08	0.036859									1.85234e-07	0.0356325
															1.77338e-07	0.220496								1.89661e-07	0.014923								6.25191e-08	0.0344735									1.72829e-07	0.0333251
															1.65462e-07	0.208657								1.7696e-07	0.013938								5.83323e-08	0.0322373									1.61255e-07	0.0311623
															1.54381e-07	0.1973								1.6511e-07	0.0130165								5.4426e-08	0.0301418									1.50456e-07	0.0291357
															1.44043e-07	0.186421								1.54053e-07	0.0121552								5.07812e-08	0.0281787									1.40381e-07	0.0272372
															1.34397e-07	0.176015								1.43736e-07	0.0113508								4.73806e-08	0.02634									1.3098e-07	0.0254592
															1.25397e-07	0.166078								1.34111e-07	0.0105984								4.42076e-08	0.0246183									1.22209e-07	0.0237945
															1.16999e-07	0.156599								1.2513e-07	0.00989614								4.12472e-08	0.0230066									1.14025e-07	0.0222361
															1.09164e-07	0.147571								1.1675e-07	0.0092392								3.8485e-08	0.0214981									1.06389e-07	0.0207777
															1.01854e-07	0.138981								1.08932e-07	0.00862555								3.59078e-08	0.0200866									9.92643e-08	0.019413
															9.50329e-08	0.130819								1.01637e-07	0.00805318								3.35031e-08	0.018766									9.26168e-08	0.0181363
															8.86689e-08	0.123071								9.48306e-08	0.00751801								3.12595e-08	0.0175307									8.64146e-08	0.0169422
															8.2731e-08	0.115724								8.84801e-08	0.00701735								2.91662e-08	0.0163754									8.06276e-08	0.0158254
															7.71907e-08	0.108764								8.25548e-08	0.00655052								2.7213e-08	0.0152951									7.52282e-08	0.0147811
															7.20215e-08	0.102177								7.70264e-08	0.00611481								2.53906e-08	0.0142851									7.01904e-08	0.0138048
															6.71984e-08	0.0959489								7.18681e-08	0.00570752								2.36903e-08	0.0133409									6.549e-08	0.0128921
															6.26983e-08	0.0900643								6.70553e-08	0.00532796								2.21038e-08	0.0124583									6.11043e-08	0.0120391
															5.84996e-08	0.084509								6.25649e-08	0.00497277								2.06236e-08	0.0116334									5.70123e-08	0.0112418
															5.45821e-08	0.0792683								5.83751e-08	0.00464057								1.92425e-08	0.0108626									5.31944e-08	0.0104968
															5.09269e-08	0.0743278								5.44659e-08	0.00433138								1.79539e-08	0.0101423									4.96321e-08	0.00980071
															4.75165e-08	0.0696734								5.08185e-08	0.00404249								1.67516e-08	0.00946939									4.63084e-08	0.00915033
															4.43344e-08	0.0652913								4.74153e-08	0.00377321								1.56298e-08	0.0088407									4.32073e-08	0.00854275
															4.13655e-08	0.0611678								4.424e-08	0.00352153								1.45831e-08	0.00825342									4.03138e-08	0.00797518
															3.85954e-08	0.0572898								4.12774e-08	0.00328609								1.36065e-08	0.00770485									3.76141e-08	0.00744505
															3.60107e-08	0.0536446								3.85132e-08	0.00306688								1.26953e-08	0.00719248									3.50952e-08	0.0069499
															3.35992e-08	0.0502198								3.59341e-08	0.00286188								1.18451e-08	0.00671397									3.2745e-08	0.00648748
															3.13492e-08	0.0470035								3.35277e-08	0.00267109								1.10519e-08	0.00626709									3.05522e-08	0.00605564
															2.92498e-08	0.0439843								3.12824e-08	0.00249247								1.03118e-08	0.00584979									2.85062e-08	0.00565238
															2.7291e-08	0.0411512								2.91875e-08	0.00232604								9.62125e-09	0.00546013									2.65972e-08	0.00527583
															2.54634e-08	0.0384938								2.72329e-08	0.00217043								8.97694e-09	0.00509629									2.48161e-08	0.00492425
															2.37582e-08	0.036002								2.54092e-08	0.00202564								8.37578e-09	0.00475658									2.31542e-08	0.00459599
															2.21672e-08	0.0336663								2.37076e-08	0.00189033								7.81488e-09	0.00443942									2.16036e-08	0.00428952
															2.06827e-08	0.0314775								2.212e-08	0.00176381								7.29154e-09	0.00414332									2.01569e-08	0.0040034
															1.92977e-08	0.029427								2.06387e-08	0.00164609								6.80325e-09	0.0038669									1.88071e-08	0.00373629
															1.80054e-08	0.0275065								1.92566e-08	0.00153581								6.34766e-09	0.00360885									1.75476e-08	0.00348695
															1.67996e-08	0.0257083								1.7967e-08	0.00143365								5.92257e-09	0.00336797									1.63725e-08	0.00325419
															1.56746e-08	0.024025								1.67638e-08	0.00133757								5.52596e-09	0.00314312									1.52761e-08	0.00303692
															1.46249e-08	0.0224495								1.56412e-08	0.00124759								5.1559e-09	0.00293323									1.42531e-08	0.00283412
															1.36455e-08	0.0209753								1.45938e-08	0.00116437								4.81062e-09	0.00273732									1.32986e-08	0.00264482
															1.27317e-08	0.0195961								1.36165e-08	0.00108657								4.48847e-09	0.00255447									1.2408e-08	0.00246814
															1.18791e-08	0.018306								1.27046e-08	0.0010135								4.18789e-09	0.0023838									1.15771e-08	0.00230323
															1.10836e-08	0.0170995								1.18538e-08	0.00094584								3.90744e-09	0.00222451									1.08018e-08	0.00214932
															1.03414e-08	0.0159713								1.106e-08	0.00088292								3.64577e-09	0.00207584									1.00785e-08	0.00200567
															9.64884e-09	0.0149165								1.03194e-08	0.000823382								3.40162e-09	0.00193709									9.40353e-09	0.00187161
															9.00269e-09	0.0139304								9.6283e-09	0.00076858								3.17383e-09	0.0018076									8.7738e-09	0.00174649
[truncated: 13 more columns]

## Sheet: Fig.6
Figure 6 panel a			Figure 6 panel b			Figure 6 panel c			Figure 6 panel f
sedimentation coefficient distribution of CXCL12			sedimentation coefficient distribution of frHMGB1			normalized sedimentation coefficient distribution of frHMGB1•CXCL12 mix			decomposition into components sedimentation coefficient distributions
s(S)	c(s) at 280 nm		s(S)	c(s) at 280 nm		s(S)	c(s) at 280 nm		s(S)	c(s) of CXCL12	c(s) of frHMGB1
0.2	0.00029201		0.5	0.00369502		0	0.00292849		0.2	1.84414e-06	0
0.257143	0.0330113		0.6	6.46886e-05		0.1	0.448474		0.226531	3.26432e-07	0
0.314286	0.00875571		0.7	9.29225e-10		0.2	0.00546273		0.253061	0	0
0.371429	0.00318115		0.8	1.82066e-14		0.3	8.75692e-05		0.279592	0	0
0.428571	0.00173184		0.9	4.71712e-18		0.4	8.7816e-06		0.306122	0	0
0.485714	0.00145874		1	1e-19		0.5	8.25266e-06		0.332653	0	0
0.542857	0.00185805		1.1	1e-19		0.6	4.9099e-05		0.359184	0	0
0.6	0.00336606		1.2	1e-19		0.7	0.000784802		0.385714	0	0
0.657143	0.00793866		1.3	1e-19		0.8	0.0134294		0.412245	0	0
0.714286	0.021793		1.4	8.95938e-19		0.9	0.120319		0.438776	0	0
0.771429	0.0626675		1.5	3.1204e-16		1	0.394793		0.465306	0	0
0.828571	0.16874		1.6	4.26242e-13		1.1	0.41085		0.491837	0	0
0.885714	0.392169		1.7	5.0676e-10		1.2	0.172313		0.518367	0	0
0.942857	0.736173		1.8	3.17724e-07		1.3	0.0434885		0.544898	0	0
1	1.07298		1.9	7.54798e-05		1.4	0.00914742		0.571429	0	0
1.05714	1.20354		2	0.00552734		1.5	0.00226085		0.597959	0	0
1.11429	1.05248		2.1	0.112398		1.6	0.00093068		0.62449	0	0
1.17143	0.742448		2.2	0.665561		1.7	0.000625894		0.65102	0	0
1.22857	0.433681		2.3	1.25491		1.8	0.000741763		0.677551	0	0
1.28571	0.228257		2.4	0.914425		1.9	0.00138611		0.704082	0	0
1.34286	0.112253		2.5	0.322063		2	0.00345312		0.730612	0	0
1.4	0.0547704		2.6	0.0700418		2.1	0.0100149		0.757143	0	0
1.45714	0.0277819		2.7	0.0114514		2.2	0.0292275		0.783673	0	0
1.51429	0.0152339		2.8	0.00169828		2.3	0.0798973		0.810204	1.41221e-06	0
1.57143	0.00914589		2.9	0.000263784		2.4	0.178117		0.836735	5.86212e-06	0
1.62857	0.00614193		3	4.74758e-05		2.5	0.315201		0.863265	1.39209e-05	0
1.68571	0.00456215		3.1	1.06388e-05		2.6	0.427424		0.889796	2.53618e-05	0
1.74286	0.00377293		3.2	3.03778e-06		2.7	0.450549		0.916327	3.93987e-05	0
1.8	0.00340748		3.3	1.12496e-06		2.8	0.368162		0.942857	5.48974e-05	0
1.85714	0.0033022		3.4	5.31849e-07		2.9	0.249952		0.969388	7.05652e-05	0
1.91429	0.00337846		3.5	3.20096e-07		3	0.14469		0.995918	8.51047e-05	0
1.97143	0.00359113		3.6	2.37563e-07		3.1	0.0734294		1.02245	9.73451e-05	0
2.02857	0.00391608		3.7	2.14445e-07		3.2	0.0345493		1.04898	0.000106338	0
2.08571	0.00429902		3.8	2.25714e-07		3.3	0.015792		1.07551	0.000111424	0
2.14286	0.00475317		3.9	2.77047e-07		3.4	0.00715958		1.10204	0.000112268	0
2.2	0.005193		4	3.81905e-07		3.5	0.00337596		1.12857	0.000108874	0
2.25714	0.00566922		4.1	5.80608e-07		3.6	0.00171252		1.1551	0.000101573	0
2.31429	0.00609431		4.2	9.44424e-07		3.7	0.000937271		1.18163	9.09822e-05	0
2.37143	0.00651394		4.3	1.58896e-06		3.8	0.000566278		1.20816	7.79499e-05	0
2.42857	0.0068953		4.4	2.7507e-06		3.9	0.000380511		1.23469	6.34835e-05	0
2.48571	0.00728382		4.5	4.78087e-06		4	0.000281281		1.26122	4.86752e-05	0
2.54286	0.00766971		4.6	8.08574e-06		4.1	0.000227241		1.28776	3.46056e-05	0
2.6	0.00810149		4.7	1.33144e-05		4.2	0.00019986		1.31429	2.22507e-05	0
2.65714	0.00856738		4.8	2.04971e-05		4.3	0.000184655		1.34082	1.23738e-05	0
2.71429	0.00913082		4.9	3.04891e-05		4.4	0.000177459		1.36735	5.42831e-06	0
2.77143	0.00977552		5	4.21478e-05		4.5	0.000172358		1.39388	1.45761e-06	0
2.82857	0.0105854		5.1	5.46684e-05		4.6	0.000166963		1.42041	0	0
2.88571	0.0115164		5.2	6.69346e-05		4.7	0.000157581		1.44694	0	0
2.94286	0.0125913		5.3	7.74274e-05		4.8	0.000142322		1.47347	0	0
3	0.0280907		5.4	8.49511e-05		4.9	0.00012169		1.5	0	0
			5.5	9e-05		5	0.000196018		2	0	0
			5.6	9.223e-05		0	0.00427714		2.06122	2.10752e-07	0
			5.7	9.22686e-05		0.1	0.538194		2.12245	5.06126e-07	0
			5.8	9.13917e-05		0.2	0.0155759		2.18367	9.25465e-07	0
			5.9	8.99241e-05		0.3	0.000918651		2.2449	1.48839e-06	0
			6	8.87111e-05		0.4	0.000269247		2.30612	2.20829e-06	0
			6.1	8.78151e-05		0.5	0.00040372		2.36735	3.08775e-06	0
			6.2	8.74515e-05		0.6	0.00190711		2.42857	4.11885e-06	0
			6.3	8.73561e-05		0.7	0.015117		2.4898	5.27931e-06	0
			6.4	8.72388e-05		0.8	0.106162		2.55102	6.52982e-06	0
			6.5	8.70835e-05		0.9	0.423344		2.61224	7.80562e-06	0
			6.6	8.64842e-05		1	0.790865		2.67347	9.01907e-06	4.69374e-07
			6.7	8.41411e-05		1.1	0.659081		2.73469	1.00644e-05	1.78463e-06
			6.8	8.06189e-05		1.2	0.30833		2.79592	1.08344e-05	3.97872e-06
			6.9	7.51609e-05		1.3	0.0988706		2.85714	1.12259e-05	6.81734e-06
			7	0.000137232		1.4	0.0304241		2.91837	1.11578e-05	9.89857e-06
						1.5	0.0100644		2.97959	1.0591e-05	1.27588e-05
						1.6	0.00458691		3.04082	9.53846e-06	1.49531e-05
						1.7	0.00297451		3.10204	8.07193e-06	1.61301e-05
						1.8	0.00273657		3.16327	6.32222e-06	1.60884e-05
						1.9	0.00338914		3.22449	4.47289e-06	1.4818e-05
						2	0.00546622		3.28571	2.73686e-06	1.25032e-05
						2.1	0.010638		3.34694	1.32465e-06	9.50503e-06
						2.2	0.0223001		3.40816	3.96316e-07	6.30669e-06
						2.3	0.0491962		3.46939	0	3.42864e-06
						2.4	0.100821		3.53061	0	1.31817e-06
						2.5	0.186542		3.59184	0	2.18079e-07
						2.6	0.294248		3.65306	0	0
						2.7	0.39457		3.71429	0	0
						2.8	0.435111		3.77551	0	0
						2.9	0.400442		3.83673	0	0
						3	0.318382		3.89796	0	0
						3.1	0.222481		3.95918	0	0
						3.2	0.142307		4.02041	0	0
						3.3	0.0856375		4.08163	0	0
						3.4	0.0506495		4.14286	0	0
						3.5	0.0300929		4.20408	0	0
						3.6	0.0183869		4.26531	0	0
						3.7	0.0117184		4.32653	0	0
						3.8	0.0078611		4.38775	0	0
						3.9	0.00551652		4.44898	0	0
						4	0.00407881		4.5102	0	0
						4.1	0.00311676		4.57143	0	0
						4.2	0.00246722		4.63265	0	0
						4.3	0.00200354		4.69388	0	0
						4.4	0.00164181		4.7551	0	0
						4.5	0.00135408		4.81633	0	0
						4.6	0.00111732		4.87755	0	5.14746e-07
						4.7	0.000926003		4.93878	0	1.55685e-06
						4.8	0.000763012		5	0	5.73464e-06
						4.9	0.000628035
						5	0.00103225
						0	0.00559065
						0.1	0.549883
						0.2	0.00762672
						0.3	0.000363026
						0.4	0.000147888
						0.5	0.000383984
						0.6	0.00298851
						0.7	0.0301934
						0.8	0.225372
						0.9	0.787783
						1	1.24897
						1.1	0.921017
						1.2	0.423538
						1.3	0.153778
						1.4	0.0611058
						1.5	0.0293861
						1.6	0.0179893
						1.7	0.0149719
						1.8	0.0147696
						1.9	0.0170001
						2	0.0210234
						2.1	0.0294807
						2.2	0.043227
						2.3	0.0654985
						2.4	0.0997197
						2.5	0.153483
						2.6	0.225117
						2.7	0.305616
						2.8	0.370853
						2.9	0.39369
						3	0.362998
						3.1	0.298529
						3.2	0.21852
						3.3	0.143003
						3.4	0.0889089
						3.5	0.0537862
						3.6	0.032414
						3.7	0.0199768
						3.8	0.0132012
						3.9	0.00920747
						4	0.00691746
						4.1	0.0056036
						4.2	0.00487975
						4.3	0.00447011
						4.4	0.0042833
						4.5	0.00425095
						4.6	0.00429847
						4.7	0.00441406
						4.8	0.00453683
						4.9	0.00468344
						5	0.00482841
						5.1	0.00500153
						5.2	0.00516708
						5.3	0.00539309
						5.4	0.00562004
						5.5	0.0059169
						5.6	0.00624403
						5.7	0.00663254
						5.8	0.00709395
						5.9	0.00759832
						6	0.0164101

## Sheet: Fig.7
Fig.7, panel a												Fig.7, panel a, inset									Fig.7, panel b									Fig.7, panel c				Fig.7, panel c, inset						Fig.7, panel d				Fig.7, panel d, inset
I(q) versus q SAXS profiles for frHMGB1				I(q) versus q SAXS profiles for frHMGB1•CXCL12				I(q) versus q SAXS profiles for CXCL12				frHMGB1			frHMGB1•CXCL12			CXCL12			frHMGB1			frHMGB1•CXCL12			CXCL12			EOM SASREF frHMGB1•CXCL12										EOM FOXSDOCK frHMGB1•CXCL12
q (nm-1)	I(q) (arb. units)	errors		q (nm-1)	I(q) (arb. units)	errors		q (nm-1)	I(q) (arb. units)	errors		q2	lnI(q)		q2	lnI(q)		q2	lnI(q)		q Rg	(q Rg)^2		q Rg	(q Rg)^2		q Rg	(q Rg)^2		Rg	pool frequency	selected frequency		q (nm-1)	I(q) (arb. units)	error	q (nm-1)	fit		Rg	pool frequency	selected frequency		q (nm-1)	I(q) (arb. units)	error	q (nm-1)	fit
0	30.1256	--		0	83.1109	--		0	0	--		0	3.40538		0	4.42018		0	--		0.48194			0.40356	0.15667		0.45697	0.19312		20.71	0	0		0.115	82.8969	0.95848	0.115	80.0791		21.09	0	0		0.115	82.8969	0.95848	0.115	79.9121
0.00676	30.1225	--		0.00521	83.104	--		0.02	0	--		4.56976e-05	3.40527		2.71441e-05	4.42009		0.0004	--		0.49503	0.22545		0.41888	0.16858		0.4648	0.19989		21.4	0	0		0.1202	80.785	0.89678	0.1202	79.7899		21.89	0	0		0.1202	80.785	0.89678	0.1202	79.6302
0.01352	30.1133	--		0.01042	83.0836	--		0.04	0	--		0.00018279	3.40497		0.000108576	4.41985		0.0016	--		0.50813	0.24286		0.4342	0.17757		0.47263	0.21013		22.09	0.0003	0		0.1253	81.6124	0.86179	0.1253	79.4792		22.69	0.0003	0.0035		0.1253	81.6124	0.86179	0.1253	79.327
0.02028	30.098	--		0.01563	83.0498	--		0.06	0	--		0.000411278	3.40446		0.000244297	4.41944		0.0036	--		0.52123	0.24961		0.44952	0.18878		0.48047	0.21467		22.78	0.0002	0		0.1305	80.469	0.79743	0.1305	79.1667		23.49	0.0003	0.003		0.1305	80.469	0.79743	0.1305	79.022
0.02704	30.0766	--		0.02084	83.0024	--		0.08	0	--		0.000731162	3.40375		0.000434306	4.41887		0.0064	--		0.53433	0.25884		0.46483	0.20143		0.4883	0.21955		23.47	0.0014	0.001		0.1356	80.1715	0.76939	0.1356	78.8344		24.29	0.0019	0.047		0.1356	80.1715	0.76939	0.1356	78.6975
0.0338	30.049	--		0.02605	82.9415	--		0.1	0	--		0.00114	3.40283		0.000678603	4.41814		0.01	--		0.54742	0.26861		0.48015	0.21246		0.49613	0.22622		24.16	0.003	0.0075		0.1407	80.072	0.74029	0.1407	78.4991		25.1	0.0029	0.066		0.1407	80.072	0.74029	0.1407	78.37
0.04056	30.0154	--		0.03126	82.8672	--		0.12	0	--		0.00165	3.40171		0.000977188	4.41724		0.0144	--		0.56052	0.28906		0.49547	0.22826		0.50396	0.23226		24.85	0.0041	0.037		0.1459	78.4987	0.70341	0.1459	78.146		25.9	0.0075	0.1255		0.1459	78.4987	0.70341	0.1459	78.0249
0.04732	29.9757	--		0.03647	82.7795	--		0.1356	32.1563	0.65169		0.00224	3.40039		0.00133	4.41618		0.01839	3.47061		0.57362	0.2934		0.51078	0.2404		0.51179	0.23759		25.54	0.0082	0.0515		0.151	77.8613	0.67185	0.151	77.7887		26.7	0.0119	0.164		0.151	77.8613	0.67185	0.151	77.6757
0.05408	29.93	--		0.04168	82.6784	--		0.14074	31.1591	0.62329		0.00292	3.39886		0.00174	4.41496		0.01981	3.43911		0.58672	0.31505		0.5261	0.25392		0.51963	0.2427		26.23	0.0127	0.102		0.1562	77.695	0.65383	0.1562	77.4149		27.5	0.0138	0.089		0.1562	77.695	0.65383	0.1562	77.3103
0.06084	29.8782	--		0.04689	82.564	--		0.14589	32.18	0.59197		0.0037	3.39713		0.0022	4.41357		0.02128	3.47135		0.59981	0.31485		0.54142	0.26469		0.52746	0.25496		26.92	0.0181	0.1185		0.1613	76.8033	0.62426	0.1613	77.0362		28.31	0.0224	0.1225		0.1613	76.8033	0.62426	0.1613	76.9399
0.0676	29.8205	--		0.0521	82.4363	--		0.15104	31.1224	0.56194		0.00457	3.3952		0.00271	4.41203		0.02281	3.43793		0.61291	0.3321		0.55674	0.279		0.53529	0.26019		27.61	0.0252	0.1305		0.1665	77.4941	0.61399	0.1665	76.643		29.11	0.0282	0.034		0.1665	77.4941	0.61399	0.1665	76.5553
0.07436	29.7569	--		0.05731	82.2955	--		0.15618	31.0474	0.54651		0.00553	3.39306		0.00328	4.41032		0.02439	3.43552		0.62601	0.34427		0.57205	0.29215		0.54312	0.26671		28.3	0.0269	0.086		0.1716	76.7922	0.59258	0.1716	76.2441		29.91	0.0336	0.0875		0.1716	76.7922	0.59258	0.1716	76.1649
0.08113	29.6874	--		0.06252	82.1416	--		0.16133	31.7107	0.52034		0.00658	3.39072		0.00391	4.40844		0.02603	3.45665		0.6391	0.35671		0.58737	0.30718		0.55095	0.27152		28.99	0.0359	0.0405		0.1768	76.4569	0.56241	0.1768	75.8325		30.71	0.041	0.0375		0.1768	76.4569	0.56241	0.1768	75.7618
0.08789	29.612	--		0.06774	81.9746	--		0.16648	31.9464	0.50914		0.00772	3.38818		0.00459	4.40641		0.02772	3.46406		0.6522	0.36308		0.60269	0.32344		0.55879	0.28124		29.68	0.0431	0.1015		0.1819	75.254	0.55319	0.1819	75.4143		31.52	0.0435	0.031		0.1819	75.254	0.55319	0.1819	75.3521
0.09465	29.5309	--		0.07295	81.7948	--		0.17162	30.4867	0.48898		0.00896	3.38544		0.00532	4.40421		0.02945	3.41729		0.6653	0.38446		0.618	0.33503		0.56662	0.28902		30.37	0.048	0.055		0.1871	75.0194	0.54556	0.1871	74.9851		32.32	0.0448	0.01		0.1871	75.0194	0.54556	0.1871	74.9313
0.10141	29.444	--		0.07816	81.6022	--		0.17677	31.5985	0.46558		0.01028	3.38249		0.00611	4.40186		0.03125	3.45311		0.6784	0.39041		0.63332	0.34879		0.57445	0.29095		31.07	0.0535	0.0735		0.1922	74.4025	0.51797	0.1922	74.5487		33.12	0.0535	0.02		0.1922	74.4025	0.51797	0.1922	74.5032
0.10817	29.3515	--		0.08337	81.3968	--		0.18192	31.7186	0.45895		0.0117	3.37934		0.00695	4.39934		0.03309	3.4569		0.69149	0.40883		0.64864	0.36386		0.58228	0.30742		31.76	0.0551	0.04		0.1974	74.2047	0.51315	0.1974	74.1027		33.92	0.051	0.016		0.1974	74.2047	0.51315	0.1974	74.0654
0.11493	29.2533	--		0.08858	81.1789	--		0.18706	31.5925	0.45022		0.01321	3.37599		0.00785	4.39666		0.03499	3.45292		0.70459	0.42377		0.66396	0.38172		0.59011	0.30684		32.45	0.0563	0.0245		0.2025	74.2116	0.50177	0.2025	73.6489		34.73	0.0518	0.0305		0.2025	74.2116	0.50177	0.2025	73.6199
0.12169	29.1496	--		0.09379	80.9484	--		0.19221	31.1571	0.42717		0.01481	3.37244		0.0088	4.39381		0.03694	3.43904		0.71769	0.42184		0.67927	0.39076		0.59794	0.31523		33.14	0.0572	0.0245		0.2076	73.1067	0.48728	0.2076	73.187		35.53	0.0509	0.015		0.2076	73.1067	0.48728	0.2076	73.1661
0.12845	29.0404	--		0.099	80.7057	--		0.19736	31.2172	0.42125		0.0165	3.36869		0.0098	4.39081		0.03895	3.44097		0.73079	0.44947		0.69459	0.40992		0.60578	0.32044		33.83	0.0534	0.031		0.2128	72.4724	0.48242	0.2128	72.717		36.33	0.0552	0.032		0.2128	72.4724	0.48242	0.2128	72.704
0.13521	28.9258	--		0.10421	80.4507	--		0.2025	32.2034	0.41211		0.01828	3.36473		0.01086	4.38764		0.04101	3.47207		0.74388	0.45813		0.70991	0.42536		0.61361	0.33385		34.52	0.0532	0.016		0.2179	72.0756	0.46547	0.2179	72.2401		37.13	0.0495	0.012		0.2179	72.0756	0.46547	0.2179	72.235
0.14197	28.8058	--		0.10942	80.1837	--		0.20765	31.7548	0.40083		0.02016	3.36058		0.01197	4.38432		0.04312	3.45804		0.75698	0.46471		0.72522	0.43765		0.62144	0.3379		35.21	0.0396	0.0155		0.2231	72.1653	0.45319	0.2231	71.7548		37.94	0.0491	0.0085		0.2231	72.1653	0.45319	0.2231	71.7573
0.14873	28.6806	--		0.11463	79.9047	--		0.2128	30.5558	0.39438		0.02212	3.35622		0.01314	4.38083		0.04528	3.41955		0.77008	0.49149		0.74054	0.45455		0.62927	0.34613		35.9	0.0542	0.0125		0.2282	70.5794	0.44802	0.2282	71.2639		38.74	0.0491	0.0045		0.2282	70.5794	0.44802	0.2282	71.274
0.15549	28.5503	--		0.11984	79.614	--		0.21794	31.5184	0.38206		0.02418	3.35167		0.01436	4.37719		0.0475	3.45057		0.78318	0.48939		0.75586	0.47023		0.6371	0.34937		36.59	0.0433	0.006		0.2334	70.8105	0.44078	0.2334	70.7643		39.54	0.0413	0.01		0.2334	70.8105	0.44078	0.2334	70.7817
0.16225	28.4148	--		0.12505	79.3117	--		0.22309	31.2883	0.37026		0.02633	3.34691		0.01564	4.37339		0.04977	3.44324		0.79627	0.51734		0.77118	0.48657		0.64494	0.36322		37.28	0.0471	0.009		0.2385	70.3425	0.43047	0.2385	70.2603		40.34	0.0388	0.0055		0.2385	70.3425	0.43047	0.2385	70.2848
0.16901	28.2744	--		0.13026	78.9979	--		0.22824	31.0252	0.36646		0.02856	3.34196		0.01697	4.36942		0.05209	3.4348		0.80937	0.51641		0.78649	0.49783		0.65277	0.37003		37.97	0.0348	0.002		0.2437	69.3499	0.42176	0.2437	69.7476		41.15	0.0369	0.006		0.2437	69.3499	0.42176	0.2437	69.7789
0.17577	28.129	--		0.13547	78.6729	--		0.23338	31.3845	0.35935		0.0309	3.3368		0.01835	4.3653		0.05447	3.44631		0.82247	0.54029		0.80181	0.5193		0.6606	0.38371		38.66	0.0372	0.007		0.2488	69.0782	0.41522	0.2488	69.2313		41.95	0.0322	0.0055		0.2488	69.0782	0.41522	0.2488	69.2695
0.18253	27.9788	--		0.14068	78.3367	--		0.23853	31.6983	0.35269		0.03332	3.33145		0.01979	4.36102		0.0569	3.45626		0.83556	0.56172		0.81713	0.54099		0.66843	0.38666		39.35	0.0291	0.0025		0.254	68.5949	0.40625	0.254	68.7064		42.75	0.0294	0.0035		0.254	68.5949	0.40625	0.254	68.751
0.18929	28.2412	0.50199		0.14589	78.4987	0.70341		0.24368	31.0686	0.34501		0.03583	3.34078		0.02128	4.36308		0.05938	3.4362		0.84866	0.55127		0.83245	0.55182		0.67626	0.39821		40.04	0.0277	0		0.2591	68.1863	0.40224	0.2591	68.179		43.55	0.0276	0.0025		0.2591	68.1863	0.40224	0.2591	68.2298
0.19444	27.6797	0.48882		0.15104	77.8613	0.67185		0.24882	30.4233	0.33851		0.03781	3.3207		0.02281	4.35493		0.06191	3.41521		0.86176	0.58505		0.84776	0.55684		0.6841	0.40265		40.73	0.0254	0.001		0.2643	67.0736	0.39361	0.2643	67.643		44.35	0.022	0.0015		0.2643	67.0736	0.39361	0.2643	67.6997
0.19958	28.3003	0.47678		0.15618	77.695	0.65384		0.25397	30.1706	0.33041		0.03983	3.34287		0.02439	4.35279		0.0645	3.40687		0.87486	0.59948		0.86308	0.57614		0.69193	0.41755		41.42	0.0182	0		0.2694	67.3181	0.38642	0.2694	67.1053		45.16	0.0186	0.0015		0.2694	67.3181	0.38642	0.2694	67.1678
0.20473	27.643	0.46425		0.16133	76.8033	0.62426		0.25912	30.6757	0.32879		0.04191	3.31937		0.02603	4.34125		0.06714	3.42347		0.88795	0.60662		0.8784	0.58932		0.69976	0.41369		42.11	0.018	0.0005		0.2746	67.5254	0.38179	0.2746	66.5593		45.96	0.0169	0.002		0.2746	67.5254	0.38179	0.2746	66.6271
0.20987	27.2776	0.45254		0.16648	77.4941	0.61399		0.26426	30.643	0.32163		0.04405	3.30607		0.02772	4.3502		0.06983	3.4224		0.90105	0.61454		0.89371	0.60793		0.70759	0.4243		42.8	0.0114	0		0.2797	66.3661	0.37698	0.2797	66.0122		46.76	0.0155	0		0.2797	66.3661	0.37698	0.2797	66.0852
0.21501	26.9682	0.43955		0.17162	76.7922	0.59258		0.26941	30.76	0.3156		0.04623	3.29466		0.02945	4.3411		0.07258	3.42622		0.91415	0.6341		0.90903	0.62505		0.71542	0.43285		43.49	0.0118	0.002		0.2848	64.572	0.36935	0.2848	65.4573		47.56	0.0108	0.001		0.2848	64.572	0.36935	0.2848	65.535
0.22016	27.6813	0.42943		0.17677	76.4569	0.56242		0.27456	30.4319	0.31135		0.04847	3.32076		0.03125	4.33673		0.07538	3.41549		0.92725	0.63724		0.92435	0.64375		0.72326	0.44317		44.18	0.0102	0		0.29	64.4595	0.36975	0.29	64.9018		48.37	0.0111	0.001		0.29	64.4595	0.36975	0.29	64.9842
0.2253	26.8288	0.41964		0.18192	75.254	0.55319		0.2797	30.8022	0.30902		0.05076	3.28948		0.03309	4.32087		0.07823	3.42759		0.94034	0.64974		0.93966	0.66137		0.73109	0.44444		44.87	0.0091	0.0005		0.2951	63.6546	0.37224	0.2951	64.3389		49.17	0.0091	0.0005		0.2951	63.6546	0.37224	0.2951	64.4254
0.23045	27.5361	0.41049		0.18706	75.0194	0.54556		0.28485	30.5662	0.30274		0.05311	3.3155		0.03499	4.31775		0.08114	3.41989		0.95344	0.65688		0.95498	0.67604		0.73892	0.46106		45.56	0.0065	0.0005		0.3003	63.4337	0.3722	0.3003	63.7756		49.97	0.0054	0		0.3003	63.4337	0.3722	0.3003	63.8662
0.23559	26.3303	0.4012		0.19221	74.4025	0.51797		0.29	30.3184	0.30304		0.0555	3.27072		0.03694	4.30949		0.0841	3.41175		0.96654	0.67369		0.9703	0.68956		0.74675	0.4632		46.25	0.0052	0.0005		0.3054	63.0407	0.3719	0.3054	63.2058		50.77	0.0056	0.0005		0.3054	63.0407	0.3719	0.3054	63.3
0.24074	26.5988	0.39789		0.19736	74.2047	0.51315		0.29514	30.2	0.30565		0.05796	3.28087		0.03895	4.30683		0.08711	3.40784		0.97963	0.70318		0.98562	0.70712		0.75458	0.47651		46.94	0.0045	0		0.3106	62.7922	0.36947	0.3106	62.6353		51.58	0.0048	0		0.3106	62.7922	0.36947	0.3106	62.733
0.24588	26.4318	0.38846		0.2025	74.2116	0.50177		0.30029	30.2006	0.30518		0.06046	3.27457		0.04101	4.30692		0.09017	3.40786		0.99273	0.73508		1.00093	0.71336		0.76241	0.48141		47.63	0.0022	0		0.3157	62.4255	0.36728	0.3157	62.0599		52.38	0.0032	0		0.3157	62.4255	0.36728	0.3157	62.1606
0.25102	26.2757	0.37836		0.20765	73.1067	0.48728		0.30544	30.2157	0.30463		0.06301	3.26864		0.04312	4.29192		0.09329	3.40836		1.00583	0.73388		1.01625	0.7394		0.77025	0.49107		48.33	0.0028	0		0.3209	61.7791	0.36185	0.3209	61.4836		53.18	0.0024	0		0.3209	61.7791	0.36185	0.3209	61.5872
0.25617	25.6817	0.37219		0.2128	72.4724	0.48242		0.31058	30.7185	0.30455		0.06562	3.24578		0.04528	4.28321		0.09646	3.42487		1.01893	0.73317		1.03157	0.74897		0.77808	0.48855		49.02	0.0014	0		0.326	61.0413	0.36302	0.326	60.9035		53.98	0.0019	0		0.326	61.0413	0.36302	0.326	61.0094
0.26131	26.1333	0.36529		0.21794	72.0756	0.46547		0.31573	30.3674	0.30195		0.06828	3.26321		0.0475	4.27772		0.09969	3.41337		1.03202	0.75328		1.04689	0.76097		0.78591	0.50193		49.71	0.0013	0		0.3312	60.6653	0.35847	0.3312	60.3225		54.79	0.0011	0		0.3312	60.6653	0.35847	0.3312	60.4306
0.26646	25.523	0.35984		0.22309	72.1653	0.45319		0.32087	30.0704	0.29851		0.071	3.23958		0.04977	4.27896		0.10296	3.40354		1.04512	0.74156		1.0622	0.78593		0.79374	0.50849		50.4	0.0009	0		0.3363	59.3416	0.35886	0.3363	59.7386		55.59	0.0009	0		0.3363	59.3416	0.35886	0.3363	59.8484
0.2716	25.7245	0.35383		0.22824	70.5794	0.44802		0.32602	30.0126	0.29923		0.07377	3.24744		0.05209	4.25674		0.10629	3.40162		1.05822	0.76186		1.07752	0.78615		0.80157	0.51854		51.09	0.0005	0		0.3415	59.6675	0.35562	0.3415	59.1539		56.39	0.0004	0		0.3415	59.6675	0.35562	0.3415	59.2651
0.27675	25.6822	0.34816		0.23338	70.8105	0.44078		0.33117	29.8636	0.29655		0.07659	3.2458		0.05447	4.26001		0.10967	3.39664		1.07132	0.78588		1.09284	0.80431		0.80941	0.52766		51.78	0.0005	0		0.3466	58.6585	0.35183	0.3466	58.567		57.19	0.0007	0		0.3466	58.6585	0.35183	0.3466	58.6793
0.28189	24.6411	0.33978		0.23853	70.3425	0.43047		0.33631	29.6212	0.29755		0.07946	3.20442		0.0569	4.25338		0.1131	3.38849		1.08441	0.80809		1.10815	0.81632		0.81724	0.53759		52.47	0.0003	0		0.3518	57.8667	0.34842	0.3518	57.9795		58	0.0003	0		0.3518	57.8667	0.34842	0.3518	58.0925
0.28703	25.3223	0.33959		0.24368	69.3499	0.42176		0.34146	29.3535	0.29458		0.08239	3.23169		0.05938	4.23916		0.11659	3.37941		1.09751	0.80826		1.12347	0.82529		0.82507	0.54392		53.16	0.0004	0		0.3569	58.0539	0.34116	0.3569	57.3905		58.8	0.0004	0		0.3569	58.0539	0.34116	0.3569	57.504
0.29218	24.9091	0.34234		0.24882	69.0782	0.41522		0.34661	29.9273	0.29147		0.08537	3.21523		0.06191	4.23524		0.12014	3.39877		1.11061	0.82286		1.13879	0.84212		0.8329	0.55573		53.85	0.0002	0		0.362	56.4305	0.32897	0.362	56.8011		59.6	0.0001	0		0.362	56.4305	0.32897	0.362	56.9146
0.29732	24.4004	0.34003		0.25397	68.5949	0.40625		0.35175	29.6538	0.2901		0.0884	3.1946		0.0645	4.22822		0.12373	3.38959		1.1237	0.83795		1.15411	0.86042		0.84073	0.55492		54.54	0.0001	0		0.3672	56.1274	0.32354	0.3672	56.2109		60.4	0.0001	0		0.3672	56.1274	0.32354	0.3672	56.3242
0.30247	24.9362	0.34164		0.25912	68.1863	0.40224		0.3569	29.5274	0.2831		0.09149	3.21632		0.06714	4.22224		0.12738	3.38532		1.1368	0.83959		1.16942	0.8723		0.84857	0.56432		55.23	0.0001	0		0.3723	55.4017	0.32109	0.3723	55.6205		61.21	0	0		0.3723	55.4017	0.32109	0.3723	55.7332
0.30761	24.0058	0.33903		0.26426	67.0736	0.39361		0.36205	29.2112	0.27382		0.09462	3.1783		0.06983	4.20579		0.13108	3.37455		1.1499	0.8648		1.18474	0.88528		0.8564	0.56552		55.92	0.0002	0		0.3775	54.4935	0.31394	0.3775	55.0298		62.01	0.0003	0		0.3775	54.4935	0.31394	0.3775	55.1416
0.31276	24.5488	0.33591		0.26941	67.3181	0.38642		0.36719	29.4144	0.26995		0.09782	3.20066		0.07258	4.20943		0.13483	3.38148		1.163	0.86014		1.20006	0.89878		0.86423	0.5864		56.61	0	0		0.3826	54.1187	0.309	0.3826	54.4392		62.81	0	0		0.3826	54.1187	0.309	0.3826	54.5498
0.3179	23.7182	0.33577		0.27456	67.5254	0.38179		0.37234	29.3986	0.26909		0.10106	3.16624		0.07538	4.2125		0.13864	3.38095		1.17609	0.88353		1.21537	0.90732		0.87206	0.588		57.3	0	0		0.3878	53.8371	0.30739	0.3878	53.8489		63.61	0	0		0.3878	53.8371	0.30739	0.3878	53.958
0.32304	24.0312	0.33137		0.2797	66.3661	0.37698		0.37749	28.793	0.26338		0.10435	3.17935		0.07823	4.19519		0.1425	3.36013		1.18919	0.89058		1.23069	0.9298		0.87989	0.59265						0.3929	53.1596	0.30099	0.3929	53.259						0.3929	53.1596	0.30099	0.3929	53.3663
0.32819	24.2071	0.33377		0.28485	64.572	0.36935		0.38263	29.6102	0.25962		0.10771	3.18665		0.08114	4.16778		0.14641	3.38812		1.20229	0.88713		1.24601	0.93951		0.88773	0.60451						0.3981	52.5647	0.29727	0.3981	52.6697						0.3981	52.5647	0.29727	0.3981	52.7749
0.33333	23.0292	0.32935		0.29	64.4595	0.36975		0.38778	28.7752	0.25857		0.11111	3.13676		0.0841	4.16604		0.15037	3.35951		1.21539	0.89373		1.26133	0.95028		0.89556	0.60609						0.4032	52.0128	0.29453	0.4032	52.0814						0.4032	52.0128	0.29453	0.4032	52.1842
0.33848	23.7029	0.3276		0.29514	63.6546	0.37224		0.39293	28.7927	0.25362		0.11457	3.1656		0.08711	4.15347		0.15439	3.36012		1.22848	0.9022		1.27664	0.96117		0.90339	0.61717						0.4084	51.1917	0.28703	0.4084	51.4937						0.4084	51.1917	0.28703	0.4084	51.594
0.34362	23.5658	0.32669		0.30029	63.4337	0.3722		0.39807	28.5161	0.2509		0.11807	3.1598		0.09017	4.15		0.15846	3.35047		1.24158	0.9258		1.29196	0.97539		0.91122	0.63475						0.4135	51.1626	0.28604	0.4135	50.9078						0.4135	51.1626	0.28604	0.4135	51.0051
0.34877	23.1483	0.32479		0.30544	63.0407	0.3719		0.40322	28.9557	0.24925		0.12164	3.14192		0.09329	4.14378		0.16259	3.36577		1.25468	0.92326		1.30728	0.98592		0.91905	0.64023						0.4187	50.4335	0.28386	0.4187	50.3225						0.4187	50.4335	0.28386	0.4187	50.4168
0.35391	22.7735	0.31878		0.31058	62.7922	0.36947		0.40837	28.5731	0.24327		0.12525	3.1256		0.09646	4.13983		0.16677	3.35247		1.26778	0.94855		1.32259	0.9942		0.92688	0.64442						0.4238	49.7806	0.27898	0.4238	49.7396						0.4238	49.7806	0.27898	0.4238	49.8304
0.35905	22.8301	0.30617		0.31573	62.4255	0.36728		0.41351	28.5455	0.24214		0.12892	3.12808		0.09969	4.13397		0.17099	3.3515		1.28087	0.93818		1.33791	1.0126		0.93472	0.65765						0.429	49.1497	0.27564	0.429	49.1574						0.429	49.1497	0.27564	0.429	49.2448
0.3642	22.2996	0.30463		0.32087	61.7791	0.36185		0.41866	28.1081	0.241		0.13264	3.10457		0.10296	4.12357		0.17528	3.33606		1.29397	0.95662		1.35323	1.02296		0.94255	0.66419						0.4341	48.7012	0.27402	0.4341	48.5782						0.4341	48.7012	0.27402	0.4341	48.6617
0.36934	22.1081	0.29946		0.32602	61.0413	0.36302		0.42381	28.5169	0.23778		0.13641	3.09594		0.10629	4.11155		0.17961	3.3505		1.30707	0.96905		1.36855	1.02851		0.95038	0.67425						0.4392	48.0805	0.27101	0.4392	47.9997						0.4392	48.0805	0.27101	0.4392	48.0792
0.37449	21.741	0.29534		0.33117	60.6653	0.35847		0.42895	28.3588	0.23533		0.14024	3.0792		0.10967	4.10537		0.184	3.34494		1.32016	0.96651		1.38386	1.04067		0.95821	0.67996						0.4444	47.3677	0.26757	0.4444	47.4249						0.4444	47.3677	0.26757	0.4444	47.5001
0.37963	21.6972	0.29026		0.33631	59.3416	0.35886		0.4341	28.7144	0.23463		0.14412	3.07718		0.1131	4.08331		0.18844	3.3574		1.33326	0.9741		1.39918	1.0475		0.96604	0.68673						0.4495	47.1458	0.26542	0.4495	46.8507						0.4495	47.1458	0.26542	0.4495	46.9216
0.38478	22.0456	0.28707		0.34146	59.6675	0.35562		0.43925	28.261	0.23288		0.14806	3.09311		0.11659	4.08879		0.19294	3.34148		1.34636	0.99209		1.4145	1.05448		0.97388	0.68459						0.4547	46.5561	0.2607	0.4547	46.2806						0.4547	46.5561	0.2607	0.4547	46.347
0.38992	22.4416	0.28173		0.34661	58.6585	0.35183		0.44439	28.4347	0.23007		0.15204	3.11092		0.12014	4.07173		0.19748	3.34761		1.35946	1.01894		1.42981	1.05572		0.98171	0.70483						0.4598	45.7671	0.25929	0.4598	45.711						0.4598	45.7671	0.25929	0.4598	45.7728
0.39506	21.8253	0.28087		0.35175	57.8667	0.34842		0.44954	28.0976	0.22827		0.15607	3.08307		0.12373	4.05814		0.20209	3.33568		1.37255	1.01968		1.44513	1.06313		0.98954	0.70403						0.465	45.2883	0.25919	0.465	45.1465						0.465	45.2883	0.25919	0.465	45.2035
0.40021	21.2473	0.2773		0.3569	58.0539	0.34116		0.45469	28.4815	0.22544		0.16017	3.05623		0.12738	4.06137		0.20674	3.34925		1.38565	1.03699		1.46045	1.08248		0.99737	0.72336						0.4701	44.5932	0.2612	0.4701	44.5823						0.4701	44.5932	0.2612	0.4701	44.6345
0.40535	21.2795	0.27054		0.36205	56.4305	0.32897		0.45983	27.5896	0.22377		0.16431	3.05774		0.13108	4.03301		0.21144	3.31744		1.39875	1.05793		1.47577	1.10072		1.0052	0.73211						0.4753	43.9235	0.26022	0.4753	44.0238						0.4753	43.9235	0.26022	0.4753	44.0709
0.4105	20.4266	0.26927		0.36719	56.1274	0.32354		0.46498	27.6742	0.22444		0.16851	3.01684		0.13483	4.02762		0.21621	3.3205		1.41185	1.06854		1.49108	1.1108		1.01304	0.72893						0.4804	43.0379	0.26184	0.4804	43.4658						0.4804	43.0379	0.26184	0.4804	43.5079
0.41564	20.4694	0.26822		0.37234	55.4017	0.32109		0.47013	27.6173	0.22625		0.17276	3.01893		0.13864	4.01461					1.42494	1.05647		1.5064	1.11058		1.02087	0.73812						0.4856	42.426	0.25916	0.4856	42.9136						0.4856	42.426	0.25916	0.4856	42.9504
0.42079	20.6016	0.26261		0.37749	54.4935	0.31394		0.47527	27.6669	0.2267		0.17706	3.02537		0.1425	3.99808					1.43804	1.03628		1.52172	1.12661		1.0287	0.73829						0.4907	42.2968	0.26057	0.4907	42.3623						0.4907	42.2968	0.26057	0.4907	42.3939
0.42593	20.6752	0.26159		0.38263	54.1187	0.309		0.48042	27.1549	0.22789		0.18142	3.02893		0.14641	3.99118					1.45114	1.08035		1.53703	1.12687		1.03653	0.7422						0.4959	42.1215	0.26031	0.4959	41.8168						0.4959	42.1215	0.26031	0.4959	41.8431
0.43107	20.1892	0.25971		0.38778	53.8371	0.30739		0.48557	27.5761	0.22743		0.18582	3.00515		0.15037	3.98596					1.46423	1.09214		1.55235	1.13389		1.04436	0.76625						0.501	41.6382	0.25953	0.501	41.2727						0.501	41.6382	0.25953	0.501	41.2936
0.43622	20.0717	0.25568		0.39293	53.1596	0.30099		0.49071	27.1263	0.22772		0.19029	2.99931		0.15439	3.9733					1.47733	1.07951		1.56767	1.14222		1.0522	0.77173						0.5062	40.7878	0.25826	0.5062	40.7343						0.5062	40.7878	0.25826	0.5062	40.7497
0.44136	19.9661	0.25427		0.39807	52.5647	0.29727		0.49586	27.3293	0.22806		0.1948	2.99404		0.15846	3.96204					1.49043	1.1006		1.58299	1.14061		1.06003	0.77307						0.5113	40.5479	0.26035	0.5113	40.1977						0.5113	40.5479	0.26035	0.5113	40.2078
0.44651	19.5469	0.25308		0.40322	52.0128	0.29453		0.501	27.0459	0.22753		0.19937	2.97282		0.16259	3.95149					1.50353	1.12046		1.5983	1.15749		1.06786	0.77708						0.5164	39.7528	0.25551	0.5164	39.6667						0.5164	39.7528	0.25551	0.5164	39.6714
0.45165	19.6777	0.24784		0.40837	51.1917	0.28703		0.50615	27.0308	0.22768		0.20399	2.97949		0.16677	3.93558					1.51662	1.10716		1.61362	1.15718		1.07569	0.77997						0.5216	39.2149	0.25493	0.5216	39.1381						0.5216	39.2149	0.25493	0.5216	39.1374
0.4568	19.1335	0.24744		0.41351	51.1626	0.28604		0.5113	26.3531	0.22924		0.20867	2.95144		0.17099	3.93501					1.52972	1.09737		1.62894	1.17232		1.08352	0.79428						0.5267	38.7351	0.25417	0.5267	38.6149						0.5267	38.7351	0.25417	0.5267	38.6088
0.46194	19.2186	0.24673		0.41866	50.4335	0.28386		0.51644	26.5381	0.22588		0.21339	2.95588		0.17528	3.92066					1.54282	1.10907		1.64425	1.1634		1.09136	0.79034						0.5319	37.9354	0.25316	0.5319	38.0946						0.5319	37.9354	0.25316	0.5319	38.0831
0.46708	18.9475	0.24479		0.42381	49.7806	0.27898		0.52159	26.3572	0.22547		0.21816	2.94167		0.17961	3.90763					1.55592	1.09113		1.65957	1.17832		1.09919	0.8065						0.537	37.7624	0.24421	0.537	37.5794						0.537	37.7624	0.24421	0.537	37.5626
0.47223	18.4651	0.24898		0.42895	49.1497	0.27564		0.52674	26.3553	0.2253					0.184	3.89487					1.56901	1.14033		1.67489	1.18326		1.10702	0.81725						0.5422	37.0391	0.24196	0.5422	37.0677						0.5422	37.0391	0.24196	0.5422	37.0457
0.47737	18.2036	0.24859		0.4341	48.7012	0.27402		0.53188	26.302	0.22488					0.18844	3.8857					1.58211	1.11252		1.69021	1.18433		1.11485	0.81174						0.5473	36.8213	0.23941	0.5473	36.5608						0.5473	36.8213	0.23941	0.5473	36.5337
0.48252	17.9864	0.24999		0.43925	48.0805	0.27101		0.53703	26.2861	0.21739					0.19294	3.87288					1.59521	1.13031		1.70552	1.18921		1.12268	0.82443						0.5525	35.8635	0.23414	0.5525	36.058						0.5525	35.8635	0.23414	0.5525	36.0258
0.48766	18.0696	0.24877		0.44439	47.3677	0.26757		0.54218	26.0932	0.21604					0.19748	3.85794					1.6083	1.13178		1.72084	1.19646		1.13052	0.83182						0.5576	35.656	0.23383	0.5576	35.5597						0.5576	35.656	0.23383	0.5576	35.5225
0.49281	17.6458	0.2471		0.44954	47.1458	0.26542		0.54732	26.1604	0.21387					0.20209	3.85324					1.6214	1.12913		1.73616	1.19775		1.13835	0.83612						0.5628	35.1537	0.23083	0.5628	35.066						0.5628	35.1537	0.23083	0.5628	35.024
0.49795	17.7566	0.25146		0.45469	46.5561	0.2607		0.55247	25.638	0.20949					0.20674	3.84066					1.6345	1.14488		1.75147	1.19651		1.14618	0.84931						0.5679	34.5504	0.22702	0.5679	34.5764						0.5679	34.5504	0.22702	0.5679	34.5296
0.50309	17.205	0.24835		0.45983	45.7671	0.25929		0.55762	25.5933	0.20953					0.21144	3.82357					1.6476	1.14094		1.76679	1.20346		1.15401	0.85166						0.5731	34.0727	0.22514	0.5731	34.0921						0.5731	34.0727	0.22514	0.5731	34.0407
0.50824	17.1898	0.24927		0.46498	45.2883	0.25919		0.56276	25.1809	0.20669					0.21621	3.81305					1.66069	1.15054		1.78211	1.20326		1.16184	0.86053						0.5782	33.6727	0.22399	0.5782	33.6114						0.5782	33.6727	0.22399	0.5782	33.5555
0.51338	17.066	0.2478		0.47013	44.5932	0.2612		0.56791	25.6394	0.20464											1.67379	1.13453		1.79743	1.19173		1.16967	0.86683						0.5833	33.1168	0.21992	0.5833	33.1366						0.5833	33.1168	0.21992	0.5833	33.0764
0.51853	16.6853	0.24761		0.47527	43.9235	0.26022		0.57306	25.2496	0.20321											1.68689	1.17428		1.81274	1.21643		1.17751	0.8794						0.5885	32.5064	0.2189	0.5885	32.665						0.5885	32.5064	0.2189	0.5885	32.6006
0.52367	16.4874	0.24534		0.48042	43.0379	0.26184		0.5782	24.9981	0.20229											1.69999	1.16104		1.82806	1.23427		1.18534	0.87183						0.5936	32.1309	0.21895	0.5936	32.1999						0.5936	32.1309	0.21895	0.5936	32.1315
0.52881	16.4669	0.24688		0.48557	42.426	0.25916		0.58335	25.0507	0.19893											1.71308	1.16683		1.84338	1.22096		1.19317	0.88522						0.5988	31.5757	0.21397	0.5988	31.7375						0.5988	31.5757	0.21397	0.5988	31.6653
0.53396	16.5881	0.2419		0.49071	42.2968	0.26057		0.5885	24.6788	0.1985											1.72618	1.17201		1.8587	1.20979		1.201	0.8854						0.6039	30.7423	0.21364	0.6039	31.2821						0.6039	30.7423	0.21364	0.6039	31.2063
0.5391	16.285	0.23836		0.49586	42.1215	0.26031		0.59364	24.696	0.19906											1.73928	1.14953		1.87401	1.23602		1.20883	0.89371						0.6091	30.8514	0.21245	0.6091	30.8288						0.6091	30.8514	0.21245	0.6091	30.7496
0.54425	16.2498	0.23434		0.501	41.6382	0.25953		0.59879	24.9646	0.19521											1.75237	1.13686		1.88933	1.21729		1.21667	0.90546						0.6142	30.7816	0.20934	0.6142	30.3833						0.6142	30.7816	0.20934	0.6142	30.3009
0.54939	16.269	0.23182		0.50615	40.7878	0.25827		0.60394	24.7529	0.19509											1.76547	1.14148		1.90465	1.23755		1.2245	0.90469						0.6194	29.9457	0.20772	0.6194	29.9395						0.6194	29.9457	0.20772	0.6194	29.8539
0.55454	16.1286	0.23		0.5113	40.5479	0.26035		0.60908	24.4955	0.19427											1.77857	1.2118		1.91996	1.22848		1.23233	0.90233						0.6245	29.1848	0.20642	0.6245	29.5039						0.6245	29.1848	0.20642	0.6245	29.4156
0.55968	15.6546	0.22708		0.51644	39.7528	0.25551		0.61423	24.5814	0.19138											1.79167	1.1686		1.93528	1.21933		1.24016	0.92384						0.6297	29.3321	0.20505	0.6297	29.0695						0.6297	29.3321	0.20505	0.6297	28.9785
0.56482	15.077	0.22274		0.52159	39.2149	0.25493		0.61938	24.4149	0.19081											1.80476	1.16878		1.9506	1.22854		1.24799	0.93419						0.6348	28.421	0.20405	0.6348	28.644						0.6348	28.421	0.20405	0.6348	28.5506
0.56997	15.4358	0.22407		0.52674	38.7351	0.25417		0.62452	24.378	0.19035											1.81786	1.18269		1.96592	1.23163		1.25583	0.92204						0.64	28.4311	0.20303	0.64	28.2191						0.64	28.4311	0.20303	0.64	28.1234
0.57511	15.3264	0.22171		0.53188	37.9354	0.25316		0.62967	24.1843	0.18833											1.83096	1.19333		1.98123	1.22184		1.26366	0.9237						0.6451	27.7743	0.19998	0.6451	27.8036						0.6451	27.7743	0.19998	0.6451	27.706
0.58026	14.8816	0.21954		0.53703	37.7624	0.24421		0.63482	24.0304	0.18842											1.84406	1.17382		1.99655	1.23708		1.27149	0.93833						0.6503	27.1328	0.19838	0.6503	27.3887						0.6503	27.1328	0.19838	0.6503	27.2892
0.5854	14.9069	0.21964		0.54218	37.0391	0.24196		0.63996	23.5721	0.18702											1.85715	1.17859		2.01187	1.20779		1.27932	0.94582						0.6554	26.9101	0.19777	0.6554	26.9827						0.6554	26.9101	0.19777	0.6554	26.8819
0.59055	14.9127	0.21546		0.54732	36.8213	0.23941		0.64511	23.8832	0.18511											1.87025	1.18406		2.02718	1.24221		1.28715	0.95509						0.6605	26.559	0.19654	0.6605	26.5779						0.6605	26.559	0.19654	0.6605	26.4756
0.59569	14.4823	0.21418		0.55247	35.8635	0.23414		0.65026	23.4797	0.18383											1.88335	1.20862		2.0425	1.2527		1.29499	0.95836						0.6657	25.9421	0.19912	0.6657	26.1814						0.6657	25.9421	0.19912	0.6657	26.0781
0.60083	14.1095	0.21457		0.55762	35.656	0.23383		0.6554	23.7471	0.18366											1.89644	1.18095		2.05782	1.22561		1.30282	0.95332						0.6708	25.8642	0.20099	0.6708	25.7866						0.6708	25.8642	0.20099	0.6708	25.6823
0.60598	14.0188	0.21127		0.56276	35.1537	0.23083		0.66055	23.6614	0.18332											1.90954	1.21361		2.07314	1.2283		1.31065	0.9696						0.676	24.8688	0.19913	0.676	25.3996						0.676	24.8688	0.19913	0.676	25.2948
0.61112	13.5609	0.20961		0.56791	34.5504	0.22702		0.66569	23.1959	0.18531											1.92264	1.19755		2.08845	1.22785		1.31848	0.9459						0.6811	25.1925	0.19937	0.6811	25.0147						0.6811	25.1925	0.19937	0.6811	24.9094
0.61627	13.9367	0.20993		0.57306	34.0727	0.22514		0.67084	23.1291	0.18711											1.93574	1.19964		2.10377	1.22126		1.32631	0.95554						0.6863	25.0255	0.19931	0.6863	24.6371						0.6863	25.0255	0.19931	0.6863	24.5317
0.62141	13.3726	0.20689		0.5782	33.6727	0.22399		0.67599	22.7837	0.1863											1.94883	1.17462		2.11909	1.21252		1.33414	0.95758						0.6914	24.1213	0.19368	0.6914	24.2622						0.6914	24.1213	0.19368	0.6914	24.1567
0.62656	13.3642	0.20649		0.58335	33.1168	0.21992		0.68113	22.5593	0.18579											1.96193	1.15594		2.1344	1.24164		1.34198	0.97173						0.6966	23.8182	0.19129	0.6966	23.894						0.6966	23.8182	0.19129	0.6966	23.7888
0.6317	13.1646	0.20552		0.5885	32.5064	0.2189		0.68628	22.9422	0.18674											1.97503	1.16905		2.14972	1.21254		1.34981	0.9901						0.7017	23.4615	0.19097	0.7017	23.5289						0.7017	23.4615	0.19097	0.7017	23.4242
0.63684	12.9224	0.20247		0.59364	32.1309	0.21895		0.69143	22.7639	0.18216											1.98813	1.21188		2.16504	1.22562		1.35764	0.97907						0.7069	22.9971	0.18774	0.7069	23.17						0.7069	22.9971	0.18774	0.7069	23.0659
0.64199	12.8936	0.20244		0.59879	31.5757	0.21397		0.69657	22.4675	0.17958											2.00122	1.16846		2.18036	1.22355		1.36547	0.98264						0.712	22.5037	0.18584	0.712	22.8146						0.712	22.5037	0.18584	0.712	22.7114
0.64713	12.6457	0.20195		0.60394	30.7423	0.21364		0.70172	22.254	0.17928											2.01432	1.16886		2.19567	1.20772		1.3733	0.99444						0.7172	22.7146	0.18624	0.7172	22.4649						0.7172	22.7146	0.18624	0.7172	22.3628
0.65228	12.5518	0.19946		0.60908	30.8514	0.21245		0.70687	22.0127	0.1767											2.02742	1.15516		2.21099	1.21284		1.38114	0.99394						0.7223	21.8673	0.18375	0.7223	22.1192						0.7223	21.8673	0.18375	0.7223	22.0184
0.65742	12.1841	0.19812		0.61423	30.7816	0.20934		0.71201	22.0938	0.1753											2.04052	1.17874		2.22631	1.19569		1.38897	1.00219						0.7275	21.7914	0.18162	0.7275	21.7786						0.7275	21.7914	0.18162	0.7275	21.6793
0.66257	12.416	0.2013		0.61938	29.9457	0.20772		0.71716	21.6697	0.17546											2.05361	1.18187		2.24162	1.22779		1.3968	1.00941						0.7326	21.4501	0.18146	0.7326	21.4425						0.7326	21.4501	0.18146	0.7326	21.3448
0.66771	12.0875	0.20309		0.62452	29.1848	0.20642		0.72231	21.7987	0.17341											2.06671	1.17414		2.25694	1.19204		1.40463	1.02845						0.7377	20.8783	0.1782	0.7377	21.1109						0.7377	20.8783	0.1782	0.7377	21.015
0.67285	11.9628	0.202		0.62967	29.3321	0.20505		0.72745	21.7779	0.17195											2.07981	1.18845		2.27226	1.21174		1.41246	1.00234						0.7429	20.6773	0.17706	0.7429	20.7843						0.7429	20.6773	0.17706	0.7429	20.6904
0.678	11.8343	0.20353		0.63482	28.421	0.20405		0.7326	21.3282	0.17169											2.0929	1.15491		2.28758	1.20473		1.4203	1.02468						0.748	20.1053	0.17614	0.748	20.4615						0.748	20.1053	0.17614	0.748	20.3698
0.68314	11.4331	0.20358		0.63996	28.4311	0.20303		0.73775	21.3604	0.16927											2.106	1.16259		2.30289	1.19542		1.42813	1.00536						0.7532	20.3638	0.17476	0.7532	20.1442						0.7532	20.3638	0.17476	0.7532	20.0548
0.68829	11.1387	0.19876		0.64511	27.7743	0.19998		0.74289	21.2544	0.16823											2.1191	1.20424		2.31821	1.20657		1.43596	1.02307						0.7583	19.5035	0.17421	0.7583	19.8302						0.7583	19.5035	0.17421	0.7583	19.7433
0.69343	11.0186	0.19752		0.65026	27.1328	0.19838		0.74804	21.0713	0.16772											2.1322	1.12886		2.33353	1.21332		1.44379	1.04143						0.7635	19.5594	0.17445	0.7635	19.5221						0.7635	19.5594	0.17445	0.7635	19.4378
0.69858	11.5258	0.19533		0.6554	26.9101	0.19777		0.75319	21.1122	0.16636											2.14529	1.13765		2.34884	1.17435		1.45162	1.03524						0.7686	19.1868	0.17272	0.7686	19.2167						0.7686	19.1868	0.17272	0.7686	19.1351
0.70372	10.953	0.19361		0.66055	26.559	0.19654		0.75833	20.8843	0.16621											2.15839	1.18621		2.36416	1.20237		1.45946	1.04929						0.7738	18.7861	0.17109	0.7738	18.9176						0.7738	18.7861	0.17109	0.7738	18.8389
0.70886	10.7963	0.19316		0.66569	25.9421	0.19912		0.76348	20.8182	0.16679											2.17149	1.1986		2.37948	1.18166		1.46729	1.02501						0.7789	18.7115	0.1715	0.7789	18.6208						0.7789	18.7115	0.1715	0.7789	18.5451
0.71401	10.7679	0.19184		0.67084	25.8642	0.20099		0.76863	20.6907	0.16482											2.18459	1.1691		2.3948	1.17451		1.47512	1.03755						0.7841	18.57	0.16928	0.7841	18.3306						0.7841	18.57	0.16928	0.7841	18.258
0.71915	10.7099	0.18921		0.67599	24.8688	0.19913		0.77377	20.7125	0.16369											2.19768	1.14766		2.41011	1.16284		1.48295	1.01947						0.7892	17.7398	0.16802	0.7892	18.0421						0.7892	17.7398	0.16802	0.7892	17.9728
0.7243	10.3857	0.18793		0.68113	25.1925	0.19937		0.77892	20.2636	0.16409											2.21078	1.14928		2.42543	1.17341		1.49078	1.03275						0.7944	17.9286	0.16843	0.7944	17.7607						0.7944	17.9286	0.16843	0.7944	17.6946
0.72944	10.2813	0.18764		0.68628	25.0255	0.19931		0.78407	20.3056	0.16212											2.22388	1.11895		2.44075	1.16293		1.49861	1.04919						0.7995	17.3937	0.16665	0.7995	17.4805						0.7995	17.3937	0.16665	0.7995	17.4178
0.73459	10.1849	0.18496		0.69143	24.1213	0.19368		0.78921	20.0458	0.16119											2.23697	1.19356		2.45606	1.16198		1.50645	1.04369						0.8047	17.0679	0.16557	0.8047	17.2076						0.8047	17.0679	0.16557	0.8047	17.1484
0.73973	10.252	0.1847		0.69657	23.8182	0.19129		0.79436	19.9727	0.16131											2.25007	1.12264		2.47138	1.18107		1.51428	1.0549						0.8098	16.6842	0.16527	0.8098	16.9355						0.8098	16.6842	0.16527	0.8098	16.8798
0.74487	9.87945	0.18354		0.70172	23.4615	0.19097		0.79951	19.9754	0.16023											2.26317	1.12371		2.4867	1.16154		1.52211	1.05386						0.8149	16.624	0.1627	0.8149	16.6711						0.8149	16.624	0.1627	0.8149	16.619
0.75002	10.0138	0.18166		0.70687	22.9971	0.18774		0.80465	19.704	0.15968											2.27627	1.18912		2.50202	1.15951		1.52994	1.07316						0.8201	16.2693	0.16252	0.8201	16.4071						0.8201	16.2693	0.16252	0.8201	16.3586
0.75516	9.74722	0.18255		0.71201	22.5037	0.18585		0.8098	19.4037	0.15928											2.28936	1.15407		2.51733	1.15454		1.53777	1.07313						0.8252	16.0539	0.16212	0.8252	16.1507						0.8252	16.0539	0.16212	0.8252	16.106
0.76031	9.63253	0.18119		0.71716	22.7146	0.18624		0.81495	19.6161	0.15695											2.30246	1.16025		2.53265	1.15067		1.54561	1.06314						0.8304	16.1161	0.16008	0.8304	15.895						0.8304	16.1161	0.16008	0.8304	15.8539
0.76545	9.30531	0.17904		0.72231	21.8673	0.18375		0.82009	19.5877	0.1568											2.31556	1.12008		2.54797	1.13239		1.55344	1.07484						0.8355	15.6549	0.15933	0.8355	15.6463						0.8355	15.6549	0.15933	0.8355	15.609
0.7706	9.03545	0.1794		0.72745	21.7914	0.18162		0.82524	19.0924	0.15638											2.32866	1.12726		2.56328	1.14423		1.56127	1.06112						0.8407	15.4367	0.15861	0.8407	15.3986						0.8407	15.4367	0.15861	0.8407	15.365
0.77574	9.0171	0.17955		0.7326	21.4501	0.18146		0.83039	18.8904	0.15437											2.34175	1.13708		2.5786	1.12726		1.5691	1.0572						0.8458	15.1842	0.15766	0.8458	15.1574						0.8458	15.1842	0.15766	0.8458	15.1276
0.78088	9.22472	0.1775		0.73775	20.8783	0.1782		0.83553	18.9541	0.15411											2.35485	1.17633		2.59392	1.13205		1.57693	1.06013						0.851	14.9507	0.1572	0.851	14.9176						0.851	14.9507	0.1572	0.851	14.8916
0.78603	8.77815	0.17669		0.74289	20.6773	0.17707		0.84068	18.8721	0.15361											2.36795	1.09663		2.60924	1.11347		1.58477	1.06777						0.8561	14.5368	0.15662	0.8561	14.6838						0.8561	14.5368	0.15662	0.8561	14.6615
0.79117	8.66735	0.17661		0.74804	20.1053	0.17614		0.84582	18.826	0.15298											2.38104	1.0655		2.62455	1.1319		1.5926	1.07821						0.8613	14.5138	0.15588	0.8613	14.4517						0.8613	14.5138	0.15588	0.8613	14.4331
0.79632	8.45544	0.17467		0.75319	20.3638	0.17476		0.85097	18.6625	0.1523											2.39414	1.07962		2.63987	1.11605		1.60043	1.09048						0.8664	14.1291	0.15476	0.8664	14.225						0.8664	14.1291	0.15476	0.8664	14.2101
0.80146	8.51768	0.17469		0.75833	19.5035	0.17421		0.85612	18.3419	0.15197											2.40724	1.14067		2.65519	1.09283		1.60826	1.07272						0.8716	14.0221	0.1552	0.8716	14.0005						0.8716	14.0221	0.1552	0.8716	13.9893
0.80661	8.4317	0.17399		0.76348	19.5594	0.17445		0.86126	18.4328	0.15161											2.42034	1.04615		2.6705	1.12449		1.61609	1.07857						0.8767	13.6305	0.15323	0.8767	13.7808						0.8767	13.6305	0.15323	0.8767	13.7733
0.81175	8.27073	0.17226		0.76863	19.1868	0.17272		0.86641	17.7692	0.1501											2.43343	1.1215		2.68582	1.08518		1.62393	1.08669						0.8819	13.6949	0.15292	0.8819	13.5637						0.8819	13.6949	0.15292	0.8819	13.5597
0.81689	8.26642	0.17201		0.77377	18.7861	0.17109		0.87156	17.7389	0.15029											2.44653	1.0834		2.70114	1.10278		1.63176	1.06464						0.887	13.3469	0.15197	0.887	13.3509						0.887	13.3469	0.15197	0.887	13.3504
0.82204	7.9329	0.17063		0.77892	18.7115	0.1715		0.8767	17.5688	0.14881											2.45963	1.05162		2.71646	1.09704		1.63959	1.10025						0.8921	12.9189	0.15234	0.8921	13.1409						0.8921	12.9189	0.15234	0.8921	13.1439
0.82718	7.88659	0.16907		0.78407	18.57	0.16928		0.88185	17.6209	0.14876											2.47273	1.08265		2.73177	1.09728		1.64742	1.07311						0.8973	13.1411	0.15032	0.8973	12.9349						0.8973	13.1411	0.15032	0.8973	12.9413
0.83233	8.06847	0.16958		0.78921	17.7398	0.16802		0.887	17.7463	0.14795											2.48582	1.06068		2.74709	1.08157		1.65525	1.08109						0.9024	12.5374	0.15051	0.9024	12.7319						0.9024	12.5374	0.15051	0.9024	12.7416
0.83747	7.47079	0.16841		0.79436	17.9286	0.16843		0.89214	17.3468	0.14845											2.49892	1.09128		2.76241	1.08345		1.66309	1.09699						0.9076	12.5967	0.14976	0.9076	12.5323						0.9076	12.5967	0.14976	0.9076	12.5453
0.84262	7.43735	0.16744		0.79951	17.3937	0.16665		0.89729	17.2108	0.14623											2.51202	1.11182		2.77772	1.06104		1.67092	1.06862						0.9127	12.3902	0.14813	0.9127	12.3362						0.9127	12.3902	0.14813	0.9127	12.3523
0.84776	7.66095	0.16715		0.80465	17.0679	0.16557		0.90244	17.2193	0.14719											2.52511	1.09917		2.79304	1.06973		1.67875	1.09475						0.9179	12.2543	0.14853	0.9179	12.1431						0.9179	12.2543	0.14853	0.9179	12.1623
0.8529	7.64788	0.16717		0.8098	16.6842	0.16528		0.90758	17.0161	0.14581											2.53821	1.07079		2.80836	1.08229		1.68658	1.07758						0.923	11.9445	0.15126	0.923	11.9536						0.923	11.9445	0.15126	0.923	11.9757
0.85805	7.3705	0.16572		0.81495	16.624	0.1627		0.91273	16.9644	0.14453											2.55131	1.01215		2.82368	1.04335		1.69441	1.07134						0.9282	11.833	0.1493	0.9282	11.7667						0.9282	11.833	0.1493	0.9282	11.7917
0.86319	7.14931	0.16447		0.82009	16.2693	0.16252		0.91788	16.8955	0.1452											2.56441	1.01844		2.83899	1.04425		1.70225	1.06996						0.9333	11.4608	0.15034	0.9333	11.5838						0.9333	11.4608	0.15034	0.9333	11.6115
0.86834	7.07481	0.16527		0.82524	16.0539	0.16212		0.92302	17.0227	0.14774											2.5775	1.13703		2.85431	1.04205		1.71008	1.07367						0.9385	11.4283	0.15041	0.9385	11.403						0.9385	11.4283	0.15041	0.9385	11.4334
0.87348	6.80724	0.16403		0.83039	16.1161	0.16008		0.92817	16.4072	0.14555											2.5906	1.03634		2.86963	1.04842		1.71791	1.08127						0.9436	11.4367	0.14874	0.9436	11.2263						0.9436	11.4367	0.14874	0.9436	11.2592
0.87863	7.17638	0.16368		0.83553	15.6549	0.15933		0.93332	16.5883	0.14689											2.6037	1.01864		2.88494	1.05618		1.72574	1.08955						0.9488	10.9059	0.14991	0.9488	11.0514						0.9488	10.9059	0.14991	0.9488	11.0868
0.88377	6.67161	0.16368		0.84068	15.4367	0.15861		0.93846	16.0975	0.1468											2.6168	1.06892		2.90026	1.04136		1.73357	1.09687						0.9539	10.7978	0.1501	0.9539	10.8809						0.9539	10.7978	0.1501	0.9539	10.9185
0.88891	6.60088	0.16216		0.84582	15.1842	0.15766		0.94361	16.203	0.14546											2.62989	0.99758		2.91558	1.01632		1.7414	1.077						0.959	10.6598	0.14802	0.959	10.7118						0.959	10.6598	0.14802	0.959	10.7516
0.89406	6.90497	0.16202		0.85097	14.9507	0.1572		0.94876	16.3151	0.14689											2.64299	1.02841		2.9309	1.01324		1.74924	1.10045						0.9642	10.6107	0.14897	0.9642	10.5473						0.9642	10.6107	0.14897	0.9642	10.5892
0.8992	6.62495	0.16169		0.85612	14.5368	0.15662		0.9539	16.0437	0.14697											2.65609	1.05111		2.94621	1.0057		1.75707	1.07775						0.9693	10.5761	0.14918	0.9693	10.3838						0.9693	10.5761	0.14918	0.9693	10.4276
0.90435	6.58491	0.16008		0.86126	14.5138	0.15588		0.95905	16.0875	0.14525											2.66918	1.04937		2.96153	0.99413		1.7649	1.08629						0.9745	10.3178	0.14792	0.9745	10.225						0.9745	10.3178	0.14792	0.9745	10.2707
0.90949	6.28522	0.15987		0.86641	14.1291	0.15476		0.9642	15.5478	0.14545											2.68228	1.00903		2.97685	1.03416		1.77273	1.07297						0.9796	9.96415	0.14802	0.9796	10.067						0.9796	9.96415	0.14802	0.9796	10.1144
0.91464	6.25456	0.16032		0.87156	14.0221	0.1552		0.96934	15.5714	0.14624											2.69538	0.99682		2.99216	0.99716		1.78056	1.08981						0.9848	9.83041	0.14823	0.9848	9.91394						0.9848	9.83041	0.14823	0.9848	9.96279
0.91978	6.23866	0.16003		0.8767	13.6305	0.15323		0.97449	15.1389	0.14432											2.70848	1.0136		3.00748	0.98857		1.7884	1.05532						0.9899	9.65609	0.1472	0.9899	9.76122						0.9899	9.65609	0.1472	0.9899	9.81156
0.92492	6.38239	0.16196		0.88185	13.6949	0.15292		0.97964	15.1753	0.14496											2.72157	1.01928		3.0228	0.99098		1.79623	1.08438						0.9951	9.4465	0.14746	0.9951	9.61361						0.9951	9.4465	0.14746	0.9951	9.66518
0.93007	5.88433	0.16136		0.887	13.3469	0.15198		0.98478	15.2561	0.14513											2.73467	0.98331		3.03812	0.98172		1.80406	1.07528						1.0002	9.72606	0.1477	1.0002	9.46627						1.0002	9.72606	0.1477	1.0002	9.51906
0.93521	5.65459	0.16143		0.89214	12.9189	0.15234		0.98993	15.0188	0.14417											2.74777	1.01608		3.05343	0.97707		1.81189	1.06206						1.0054	9.2823	0.1474	1.0054	9.32376						1.0054	9.2823	0.1474	1.0054	9.37754
0.94036	5.66697	0.16138		0.89729	13.1411	0.15032		0.99508	15.0236	0.14462											2.76087	1.00118		3.06875	0.99797		1.81972	1.04428						1.0105	9.1088	0.14864	1.0105	9.18171						1.0105	9.1088	0.14864	1.0105	9.23645
0.9455	5.92246	0.16232		0.90244	12.5374	0.15051		1.00022	14.8546	0.14468											2.77396	0.95711		3.08407	0.99839		1.82756	1.06856						1.0157	9.03872	0.14972	1.0157	9.04408						1.0157	9.03872	0.14972	1.0157	9.09955
0.95065	5.37311	0.16067		0.90758	12.5967	0.14976		1.00537	14.9723	0.14457											2.78706	0.96516		3.09938	0.96602		1.83539	1.07095						1.0208	8.86419	0.14929	1.0208	8.90716						1.0208	8.86419	0.14929	1.0208	8.96333
0.95579	5.69826	0.16095		0.91273	12.3902	0.14813		1.01052	14.8196	0.14615											2.80016	0.9657		3.1147	0.98425		1.84322	1.04304						1.026	8.73392	0.14947	1.026	8.77426						1.026	8.73392	0.14947	1.026	8.83092
0.96093	5.44591	0.16212		0.91788	12.2543	0.14853		1.01566	14.5334	0.1469											2.81325	1.07589		3.13002	0.9733		1.85105	1.03089						1.0311	8.83192	0.14962	1.0311	8.64231						1.0311	8.83192	0.14962	1.0311	8.69941
0.96608	5.23	0.16089		0.92302	11.9445	0.15126		1.02081	14.5455	0.14655											2.82635	1.04538		3.14534	0.94901		1.85888	1.04809						1.0362	8.74808	0.14971	1.0362	8.51396						1.0362	8.74808	0.14971	1.0362	8.57133
0.97122	5.32742	0.1601		0.92817	11.833	0.1493		1.02595	14.2161	0.14677											2.83945	0.96173		3.16065	0.93249		1.86672	1.04176						1.0414	8.38098	0.14969	1.0414	8.38685						1.0414	8.38098	0.14969	1.0414	8.44442
0.97637	5.16447	0.16107		0.93332	11.4608	0.15034		1.0311	14.0225	0.14679											2.85255	0.92924		3.17597	0.94612		1.87455	1.04774						1.0465	8.4554	0.14978	1.0465	8.26295						1.0465	8.4554	0.14978	1.0465	8.32056
0.98151	5.2579	0.16021		0.93846	11.4283	0.15041		1.03625	13.9221	0.14676											2.86564	1.00756		3.19129	0.92495		1.88238	1.07399						1.0517	8.27971	0.14881	1.0517	8.14049						1.0517	8.27971	0.14881	1.0517	8.19807
0.98666	5.30118	0.16074		0.94361	11.4367	0.14874		1.04139	13.8841	0.14673											2.87874	0.95534		3.2066	0.96044		1.89021	1.06579						1.0568	7.9946	0.14869	1.0568	8.02089						1.0568	7.9946	0.14869	1.0568	8.07829
0.9918	5.18662	0.16019		0.94876	10.9059	0.14991		1.04654	13.8824	0.14695											2.89184	0.93618		3.22192	0.93151		1.89804	1.05235						1.062	7.77947	0.14864	1.062	7.90292						1.062	7.77947	0.14864	1.062	7.96007
0.99694	5.00069	0.15956		0.9539	10.7978	0.1501		1.05169	13.9033	0.14594											2.90494	0.93782		3.23724	0.92723		1.90587	1.08786						1.0671	7.81723	0.14822	1.0671	7.7875						1.0671	7.81723	0.14822	1.0671	7.84427
1.00209	4.67842	0.15972		0.95905	10.6598	0.14802		1.05683	13.544	0.14603											2.91803	0.87028		3.25256	0.94488		1.91371	1.0684						1.0723	7.56912	0.14708	1.0723	7.67386						1.0723	7.56912	0.14708	1.0723	7.73017
1.00723	4.65952	0.16219		0.9642	10.6107	0.14897		1.06198	13.4862	0.14615											2.93113	0.9495		3.26787	0.94145		1.92154	1.06768						1.0774	7.78465	0.14812	1.0774	7.56249						1.0774	7.78465	0.14812	1.0774	7.61824
1.01238	5.14938	0.16256		0.96934	10.5761	0.14918		1.06713	13.4569	0.1455											2.94423	0.86371		3.28319	0.90948		1.92937	1.05146						1.0826	7.4786	0.14698	1.0826	7.45305						1.0826	7.4786	0.14698	1.0826	7.50815
1.01752	4.64605	0.16212		0.97449	10.3178	0.14792		1.07227	13.0576	0.14422											2.95733	0.95885		3.29851	0.89898		1.9372	1.01746						1.0877	7.37396	0.14653	1.0877	7.34559						1.0877	7.37396	0.14653	1.0877	7.39996
1.02266	4.52087	0.16289		0.97964	9.96415	0.14802		1.07742	13.3658	0.14506											2.97042	0.92353		3.31382	0.89113		1.94503	1.04412						1.0929	7.44368	0.14651	1.0929	7.2402						1.0929	7.44368	0.14651	1.0929	7.29376
1.02781	4.69665	0.16309		0.98478	9.83041	0.14823		1.08257	12.9124	0.14423											2.98352	0.79888		3.32914	0.94489		1.95287	1.06463						1.098	7.34728	0.1461	1.098	7.13652						1.098	7.34728	0.1461	1.098	7.18919
1.03295	4.33964	0.16294		0.98993	9.65609	0.1472		1.08771	12.8856	0.14388											2.99662	0.81128		3.34446	0.88215		1.9607	1.03752						1.1032	7.03171	0.14587	1.1032	7.03505						1.1032	7.03171	0.14587	1.1032	7.08675
1.0381	4.42952	0.16403		0.99508	9.4465	0.14746		1.09286	12.9523	0.14395											3.00971	0.82513		3.35978	0.90642		1.96853	1.05682						1.1083	6.88616	0.14608	1.1083	6.93499						1.1083	6.88616	0.14608	1.1083	6.98566
1.04324	4.48276	0.16352		1.00022	9.72606	0.1477		1.09801	12.4993	0.14303											3.02281	0.89965		3.37509	0.86953		1.97636	1.0543						1.1134	6.76303	0.14714	1.1134	6.83731						1.1134	6.76303	0.14714	1.1134	6.88688
1.04839	4.43153	0.16324		1.00537	9.2823	0.1474		1.10315	12.6858	0.14319											3.03591	0.96192		3.39041	0.89057		1.98419	1.04331						1.1186	7.10521	0.14747	1.1186	6.74078						1.1186	7.10521	0.14747	1.1186	6.7892
1.05353	4.21964	0.16385		1.01052	9.1088	0.14864		1.1083	12.371	0.1432											3.04901	0.83663		3.40573	0.87436		1.99203	1.0268						1.1237	6.57284	0.14839	1.1237	6.64673						1.1237	6.57284	0.14839	1.1237	6.69394
1.05868	4.12817	0.16257		1.01566	9.03872	0.14972		1.11345	12.186	0.14434											3.0621	0.80673		3.42104	0.89155		1.99986	1.03784						1.1289	6.69221	0.14777	1.1289	6.55359						1.1289	6.69221	0.14777	1.1289	6.59955
1.06382	4.15719	0.16165		1.02081	8.86419	0.14929		1.11859	12.0585	0.14421											3.0752	0.81674		3.43636	0.88498		2.00769	1.03973						1.134	6.36171	0.14729	1.134	6.46305						1.134	6.36171	0.14729	1.134	6.50769
1.06896	4.14033	0.1628		1.02595	8.73392	0.14947		1.12374	11.9898	0.14548											3.0883	0.85521		3.45168	0.91487		2.01552	1.05171						1.1392	6.45691	0.1482	1.1392	6.37319						1.1392	6.45691	0.1482	1.1392	6.4165
1.07411	3.95604	0.16247		1.0311	8.83192	0.14962		1.12889	11.9648	0.145											3.1014	0.75462		3.467	0.8554		2.02335	0.98426						1.1443	6.28248	0.1469	1.1443	6.286						1.1443	6.28248	0.1469	1.1443	6.32791
1.07925	4.049	0.16051		1.03625	8.74808	0.14971		1.13403	11.9473	0.14452											3.11449	0.87694		3.48231	0.86081		2.03119	1.0079						1.1495	6.34879	0.14787	1.1495	6.19932						1.1495	6.34879	0.14787	1.1495	6.23984
1.0844	3.95188	0.16179		1.04139	8.38098	0.14969		1.13918	11.9191	0.14494											3.12759	0.88915		3.49763	0.8574		2.03902	1.03685						1.1546	6.24595	0.14721	1.1546	6.11536						1.1546	6.24595	0.14721	1.1546	6.15443
1.08954	3.74233	0.16193		1.04654	8.4554	0.14978		1.14433	11.5981	0.14409											3.14069	0.85243		3.51295	0.82485		2.04685	1.02979						1.1598	6.39968	0.14743	1.1598	6.03173						1.1598	6.39968	0.14743	1.1598	6.06935
1.09468	3.73842	0.15999		1.05169	8.27971	0.14881		1.14947	11.7448	0.14528											3.15378	0.87651		3.52826	0.86618		2.05468	1.04622						1.1649	5.93094	0.14638	1.1649	5.95088						1.1649	5.93094	0.14638	1.1649	5.98702
1.09983	3.70561	0.16081		1.05683	7.9946	0.14869		1.15462	11.4002	0.14396											3.16688	0.85523		3.54358	0.80774		2.06251	1.03159						1.1701	5.91606	0.14663	1.1701	5.87021						1.1701	5.91606	0.14663	1.1701	5.90487
1.10497	4.09006	0.16107		1.06198	7.77947	0.14864		1.15976	11.3887	0.14418											3.17998	0.76645		3.5589	0.83958		2.07035	1.03123						1.1752	5.84115	0.14571	1.1752	5.79232						1.1752	5.84115	0.14571	1.1752	5.82548
1.11012	3.93736	0.16096		1.06713	7.81723	0.14822		1.16491	11.15	0.14325											3.19308	0.78262		3.57422	0.83165		2.07818	1.00193						1.1804	5.57045	0.14414	1.1804	5.71461						1.1804	5.57045	0.14414	1.1804	5.74628
1.11526	3.58893	0.1622		1.07227	7.56912	0.14708		1.17006	11.2256	0.14348											3.20617	0.76818		3.58953	0.79634		2.08601	0.97623						1.1855	5.79895	0.14389	1.1855	5.63945						1.1855	5.79895	0.14389	1.1855	5.66962
1.12041	3.43594	0.16328		1.07742	7.78465	0.14812		1.17521	10.7753	0.14214											3.21927	0.74547		3.60485	0.84926		2.09384	0.99361						1.1906	5.36104	0.14304	1.1906	5.5646						1.1906	5.36104	0.14304	1.1906	5.59327
1.12555	3.69156	0.16251		1.08257	7.4786	0.14698		1.18035	10.9757	0.1411											3.23237	0.84893		3.62017	0.81905		2.10167	0.981						1.1958	5.52449	0.14215	1.1958	5.49205						1.1958	5.52449	0.14215	1.1958	5.51924
1.1307	3.46842	0.16309		1.08771	7.37396	0.14653		1.1855	10.7893	0.1407											3.24547	0.77859		3.63549	0.83008		2.1095	0.96639						1.2009	5.42553	0.14186	1.2009	5.41994						1.2009	5.42553	0.14186	1.2009	5.44565
1.13584	3.36816	0.16387		1.09286	7.44368	0.14651		1.19064	10.5647	0.13993											3.25856	0.9043		3.6508	0.7953		2.11734	0.99131						1.2061	5.15091	0.14057	1.2061	5.34988						1.2061	5.15091	0.14057	1.2061	5.37415
1.14098	3.3437	0.16282		1.09801	7.34728	0.1461		1.19579	10.2986	0.13862											3.27166	0.84179		3.66612	0.7958		2.12517	0.99072						1.2112	5.44663	0.13985	1.2112	5.28038						1.2112	5.44663	0.13985	1.2112	5.30322
1.14613	3.07511	0.16251		1.10315	7.03171	0.14587		1.20094	10.4479	0.13861											3.28476	0.70776		3.68144	0.82135		2.133	1.01177						1.2164	5.20849	0.14	1.2164	5.21272						1.2164	5.20849	0.14	1.2164	5.23416
1.15127	3.32512	0.16273		1.1083	6.88616	0.14608		1.20608	10.3822	0.13746											3.29785	0.75417		3.69675	0.78631		2.14083	0.99043						1.2215	5.23428	0.13918	1.2215	5.14575						1.2215	5.23428	0.13918	1.2215	5.16581
1.15642	2.99783	0.16177		1.11345	6.76303	0.14714		1.21123	10.0258	0.13647											3.31095	0.77114		3.71207	0.8166		2.14866	0.96397						1.2267	4.97294	0.13978	1.2267	5.0804						1.2267	4.97294	0.13978	1.2267	5.09912
1.16156	3.29864	0.16202		1.11859	7.10521	0.14747		1.21638	9.82534	0.13667											3.32405	0.73383		3.72739	0.77142		2.1565	0.97158						1.2318	4.93459	0.14274	1.2318	5.01585						1.2318	4.93459	0.14274	1.2318	5.03325
1.1667	3.14917	0.16251		1.12374	6.57284	0.14839		1.22152	9.90527	0.13589											3.33715	0.8052		3.74271	0.78086		2.16433	0.98206						1.237	5.05073	0.14213	1.237	4.95272						1.237	5.05073	0.14213	1.237	4.96885
1.17185	2.70026	0.16157		1.12889	6.69221	0.14777		1.22667	9.76304	0.13654											3.35024	0.79874		3.75802	0.79983		2.17216	0.99359						1.2421	4.79531	0.14191	1.2421	4.89047						1.2421	4.79531	0.14191	1.2421	4.90537
1.17699	2.71825	0.16079		1.13403	6.36171	0.14729		1.23182	9.73715	0.13921											3.36334	0.76015		3.77334	0.77295		2.17999	0.98946						1.2473	4.93897	0.14306	1.2473	4.82947						1.2473	4.93897	0.14306	1.2473	4.84317
1.18214	2.74065	0.15958		1.13918	6.45691	0.1482		1.23696	9.89825	0.13849											3.37644	0.86028		3.78866	0.78301		2.18782	0.94732						1.2524	4.62743	0.14227	1.2524	4.76942						1.2524	4.62743	0.14227	1.2524	4.78197
1.18728	2.96233	0.1593		1.14433	6.28248	0.1469		1.24211	9.74143	0.13837											3.38954	0.68716		3.80397	0.77084		2.19566	0.94269						1.2576	4.64582	0.1427	1.2576	4.71047						1.2576	4.64582	0.1427	1.2576	4.72192
1.19243	3.14008	0.15763		1.14947	6.34879	0.14787		1.24726	9.53934	0.13929											3.40263	0.75984		3.81929	0.78198		2.20349	0.9919						1.2627	4.71997	0.14237	1.2627	4.65253						1.2627	4.71997	0.14237	1.2627	4.66293
1.19757	2.70767	0.15704		1.15462	6.24595	0.14721		1.2524	9.78037	0.13886											3.41573	0.93108		3.83461	0.76556		2.21132	0.97215						1.2678	4.52437	0.14224	1.2678	4.59554						1.2678	4.52437	0.14224	1.2678	4.60493
1.20271	2.58862	0.15671		1.15976	6.39968	0.14743		1.25755	9.52694	0.13897											3.42883	0.80688		3.84993	0.76711		2.21915	0.97699						1.273	4.54627	0.14202	1.273	4.53962						1.273	4.54627	0.14202	1.273	4.54807
1.20786	2.59847	0.1553		1.16491	5.93094	0.14638		1.2627	9.44307	0.13876											3.44192	0.71205		3.86524	0.75493		2.22698	0.95625						1.2781	4.43964	0.14341	1.2781	4.4845						1.2781	4.43964	0.14341	1.2781	4.49204
1.213	2.69783	0.15559		1.17006	5.91606	0.14663		1.26784	9.22435	0.13853											3.45502	0.71931		3.88056	0.76601		2.23482	0.91971						1.2833	4.46775	0.14165	1.2833	4.43052						1.2833	4.46775	0.14165	1.2833	4.43722
1.21815	2.36044	0.15559		1.17521	5.84115	0.14571		1.27299	8.85397	0.13796											3.46812	0.83789		3.89588	0.81083		2.24265	0.96802						1.2884	4.3391	0.14311	1.2884	4.37718						1.2884	4.3391	0.14311	1.2884	4.38309
1.22329	2.72004	0.15369		1.18035	5.57045	0.14414		1.27814	9.01302	0.13976											3.48122	0.76646		3.91119	0.75346		2.25048	0.92366						1.2936	4.31332	0.1457	1.2936	4.32506						1.2936	4.31332	0.1457	1.2936	4.33025
1.22844	2.73487	0.15688		1.1855	5.79895	0.14389		1.28328	9.11648	0.13778											3.49431	0.8459		3.92651	0.76628		2.25831	0.94208						1.2987	4.21128	0.14594	1.2987	4.27344						1.2987	4.21128	0.14594	1.2987	4.27795
1.23358	2.6001	0.15744		1.19064	5.36104	0.14304		1.28843	8.8135	0.13897											3.50741	0.67934		3.94183	0.77309		2.26614	0.90332						1.3039	4.2394	0.14717	1.3039	4.22308						1.3039	4.2394	0.14717	1.3039	4.22698
1.23872	2.6514	0.15905		1.19579	5.52449	0.14215		1.29358	8.90611	0.14189											3.52051	0.66719		3.95715	0.71452		2.27397	0.93469						1.309	4.45225	0.14878	1.309	4.17311						1.309	4.45225	0.14878	1.309	4.17645
1.24387	2.56567	0.15853		1.20094	5.42553	0.14186		1.29872	8.81461	0.14195											3.53361	0.76072		3.97246	0.77912		2.28181	0.9434						1.3142	4.10489	0.14828	1.3142	4.12444						1.3142	4.10489	0.14828	1.3142	4.12729
1.24901	2.28042	0.15758		1.20608	5.15091	0.14057		1.30387	8.65401	0.14319											3.5467	0.69694		3.98778	0.77811		2.28964	0.90293						1.3193	4.14221	0.14996	1.3193	4.07605						1.3193	4.14221	0.14996	1.3193	4.07845
1.25416	2.30947	0.15877		1.21123	5.44663	0.13985		1.30902	8.45018	0.14429											3.5598	0.78626		4.0031	0.73337		2.29747	0.89805						1.3245	4.14665	0.15003	1.3245	4.02897						1.3245	4.14665	0.15003	1.3245	4.03101
1.2593	2.24839	0.15818		1.21638	5.20849	0.14		1.31416	8.47433	0.14423											3.5729	0.78612		4.01841	0.79348		2.3053	0.92617						1.3296	3.80288	0.14905	1.3296	3.98211						1.3296	3.80288	0.14905	1.3296	3.9838
1.26445	2.1642	0.15873		1.22152	5.23428	0.13918		1.31931	8.42365	0.14542											3.58599	0.66954		4.03373	0.74735		2.31313	0.8878						1.3347	4.11479	0.15102	1.3347	3.93657						1.3347	4.11479	0.15102	1.3347	3.93803
1.26959	2.44462	0.15867		1.22667	4.97294	0.13978		1.32446	8.45457	0.14569											3.59909	0.67209		4.04905	0.74057		2.32097	0.90895						1.3399	4.07794	0.15082	1.3399	3.89115						1.3399	4.07794	0.15082	1.3399	3.89238
1.27473	2.224	0.15839		1.23182	4.93459	0.14274		1.3296	7.85125	0.14435											3.61219	0.51847		4.06437	0.68883		2.3288	0.90244						1.345	3.81409	0.15028	1.345	3.84708						1.345	3.81409	0.15028	1.345	3.84819
1.27988	2.56237	0.15861		1.23696	5.05073	0.14213		1.33475	7.97797	0.14595											3.62529	0.77062		4.07968	0.7298		2.33663	0.90147						1.3502	4.0953	0.15182	1.3502	3.8031						1.3502	4.0953	0.15182	1.3502	3.80409
1.28502	2.36618	0.15863		1.24211	4.79531	0.14191		1.3399	8.14415	0.14599											3.63838	0.64374		4.095	0.68721		2.34446	0.89816						1.3553	3.82801	0.15125	1.3553	3.76037						1.3553	3.82801	0.15125	1.3553	3.76137
1.29017	1.97361	0.16049		1.24726	4.93897	0.14306		1.34504	8.02691	0.14573											3.65148	0.6247		4.11032	0.74403		2.35229	0.8821						1.3605	3.76461	0.1487	1.3605	3.71776						1.3605	3.76461	0.1487	1.3605	3.71877
1.29531	2.08634	0.16233		1.2524	4.62743	0.14227		1.35019	8.09296	0.14691											3.66458	0.70217		4.12563	0.74206		2.36013	0.93303						1.3656	3.47525	0.14667	1.3656	3.67632						1.3656	3.47525	0.14667	1.3656	3.67743
1.30046	2.11644	0.16418		1.25755	4.64582	0.1427		1.35533	7.91928	0.1463											3.67768	0.60046		4.14095	0.72092		2.36796	0.89374						1.3708	3.65436	0.14697	1.3708	3.63505						1.3708	3.65436	0.14697	1.3708	3.63628
1.3056	1.99822	0.16488		1.2627	4.71997	0.14238		1.36048	7.8567	0.14373											3.69077	0.73844		4.15627	0.71108		2.37579	0.88085						1.3759	3.41541	0.14588	1.3759	3.59482						1.3759	3.41541	0.14588	1.3759	3.59626
1.31074	2.17537	0.16544		1.26784	4.52437	0.14224		1.36563	7.57608	0.14168											3.70387	0.6963		4.17159	0.73328		2.38362	0.88681						1.3811	3.67028	0.14481	1.3811	3.55483						1.3811	3.67028	0.14481	1.3811	3.5565
1.31589	2.14109	0.16676		1.27299	4.54627	0.14202		1.37078	7.32641	0.14205											3.71697	0.72347		4.1869	0.71896		2.39145	0.88081						1.3862	3.63347	0.14601	1.3862	3.51578						1.3862	3.63347	0.14601	1.3862	3.51774
1.32103	2.02181	0.16686		1.27814	4.43964	0.14341		1.37592	7.40119	0.14082											3.73006	0.67197		4.20222	0.68858		2.39929	0.8699						1.3914	3.50389	0.14346	1.3914	3.47702						1.3914	3.50389	0.14346	1.3914	3.47929
1.32618	2.2704	0.16758		1.28328	4.46775	0.14166		1.38107	7.25289	0.13969											3.74316	0.56373		4.21754	0.7231		2.40712	0.84358						1.3965	3.4306	0.14418	1.3965	3.43908						1.3965	3.4306	0.14418	1.3965	3.44174
1.33132	1.79953	0.16722		1.28843	4.3391	0.14311		1.38621	7.09192	0.14058											3.75626	0.74764		4.23285	0.71613		2.41495	0.85944						1.4017	3.51177	0.14424	1.4017	3.4015						1.4017	3.51177	0.14424	1.4017	3.40456
1.33647	1.97458	0.16748		1.29358	4.31332	0.1457		1.39136	7.2211	0.13846											3.76936	0.64105		4.24817	0.72011		2.42278	0.87911						1.4068	3.41806	0.14451	1.4068	3.36464						1.4068	3.41806	0.14451	1.4068	3.36816
1.34161	2.40105	0.16902		1.29872	4.21128	0.14594		1.39651	7.16366	0.13867											3.78245	0.73345		4.26349	0.67087		2.43061	0.84826						1.4119	3.24979	0.14252	1.4119	3.32818						1.4119	3.24979	0.14252	1.4119	3.33219
1.34675	2.0649	0.17022		1.30387	4.2394	0.14717		1.40165	7.26227	0.13903											3.79555	0.72093		4.27881	0.67587		2.43844	0.87271						1.4171	3.38797	0.14325	1.4171	3.29236						1.4171	3.38797	0.14325	1.4171	3.2969
1.3519	1.80838	0.17044		1.30902	4.45225	0.14878		1.4068	7.05719	0.13937											3.80865	0.63154		4.29412	0.65184		2.44628	0.82788						1.4222	3.33111	0.14227	1.4222	3.25698						1.4222	3.33111	0.14227	1.4222	3.26207
1.35704	1.813	0.16566		1.31416	4.10489	0.14828		1.41195	6.81863	0.13719											3.82175	0.62234		4.30944	0.69375		2.45411	0.8153						1.4274	3.3255	0.14175	1.4274	3.22216						1.4274	3.3255	0.14175	1.4274	3.22784
1.36219	2.09595	0.16625		1.31931	4.14221	0.14996		1.41709	6.82266	0.13809											3.83485	0.49944		4.32476	0.69489		2.46194	0.81744						1.4325	3.07587	0.14224	1.4325	3.18781						1.4325	3.07587	0.14224	1.4325	3.19411
1.36733	1.90288	0.16515		1.32446	4.14665	0.15003		1.42224	6.84641	0.13709											3.84794	0.75704		4.34007	0.67846		2.46977	0.86314						1.4377	3.07667	0.14154	1.4377	3.15396						1.4377	3.07667	0.14154	1.4377	3.1609
1.37247	2.08439	0.1636		1.3296	3.80288	0.14905		1.42739	6.87694	0.13644											3.86104	0.66475		4.35539	0.67839		2.4776	0.84861						1.4428	2.94612	0.14058	1.4428	3.1206						1.4428	2.94612	0.14058	1.4428	3.12821
1.37762	1.66148	0.16326		1.33475	4.11479	0.15103		1.43253	6.79927	0.13696											3.87413	0.69023		4.37071	0.68888		2.48544	0.77607						1.448	3.11333	0.14236	1.448	3.08767						1.448	3.11333	0.14236	1.448	3.09596
1.38276	1.61965	0.16297		1.3399	4.07794	0.15082		1.43768	6.46317	0.13628											3.88723	0.665		4.38603	0.60476		2.49327	0.80344						1.4531	3.09639	0.14117	1.4531	3.05528						1.4531	3.09639	0.14117	1.4531	3.06428
1.38791	1.83303	0.16195		1.34504	3.81409	0.15028		1.44283	6.38578	0.13503											3.90033	0.62978		4.40134	0.64927		2.5011	0.83729						1.4583	3.00187	0.13987	1.4583	3.02324						1.4583	3.00187	0.13987	1.4583	3.03296
1.39305	1.66697	0.16263		1.35019	4.0953	0.15182		1.44797	6.67145	0.13704											3.91343	0.7627		4.41666	0.6433		2.50893	0.80195						1.4634	2.98047	0.14046	1.4634	2.99177						1.4634	2.98047	0.14046	1.4634	3.00222
1.3982	1.8668	0.16184		1.35533	3.82801	0.15125		1.45312	6.49237	0.13548											3.92652	0.67709		4.43198	0.66909		2.51676	0.81784						1.4686	3.00537	0.13942	1.4686	2.96059						1.4686	3.00537	0.13942	1.4686	2.97179
1.40334	1.8528	0.16042		1.36048	3.76461	0.1487		1.45827	6.47872	0.13445											3.93962	0.76798		4.44729	0.6911		2.5246	0.79172						1.4737	2.61999	0.13917	1.4737	2.93001						1.4737	2.61999	0.13917	1.4737	2.94197
1.40848	1.56652	0.16108		1.36563	3.47525	0.14667		1.46341	6.29664	0.13508											3.95272	0.65109		4.46261	0.64862		2.53243	0.79202						1.4789	2.79327	0.14019	1.4789	2.89966						1.4789	2.79327	0.14019	1.4789	2.91238
1.41363	1.56107	0.16068		1.37078	3.65436	0.14697		1.46856	6.01364	0.13385											3.96582	0.51882		4.47793	0.63398		2.54026	0.76883						1.484	2.74844	0.13931	1.484	2.86995						1.484	2.74844	0.13931	1.484	2.88343
1.41877	1.19554	0.15901		1.37592	3.41541	0.14588		1.47371	6.28544	0.13346											3.97892	0.42148		4.49325	0.68817		2.54809	0.79546						1.4891	2.8389	0.13896	1.4891	2.8404						1.4891	2.8389	0.13896	1.4891	2.85466
1.42392	1.76416	0.15988		1.38107	3.67028	0.14481		1.47885	5.95572	0.13424											3.99201	0.56109		4.50856	0.61387		2.55592	0.73649						1.4943	2.91213	0.13896	1.4943	2.81152						1.4943	2.91213	0.13896	1.4943	2.82654
1.42906	1.46311	0.15975		1.38621	3.63347	0.14602		1.484	6.03246	0.13377											4.00511	0.74194		4.52388	0.66686		2.56376	0.82483						1.4994	2.71439	0.13854	1.4994	2.78276						1.4994	2.71439	0.13854	1.4994	2.79854
1.43421	1.40965	0.15922		1.39136	3.50389	0.14346		1.48915	5.7443	0.13301											4.01821	0.66203		4.5392	0.65593		2.57159	0.75961						1.5046	2.63502	0.1378	1.5046	2.75466						1.5046	2.63502	0.1378	1.5046	2.77121
1.43935	1.57316	0.15872		1.39651	3.4306	0.14418		1.49429	5.90295	0.13339											4.0313	0.46594		4.55451	0.6148		2.57942	0.76352						1.5097	2.84076	0.13897	1.5097	2.72665						1.5097	2.84076	0.13897	1.5097	2.74396
1.4445	1.33574	0.15925		1.40165	3.51177	0.14424		1.49944	5.91709	0.1328											4.0444	0.64364		4.56983	0.70011		2.58725	0.76002						1.5149	2.51686	0.1378	1.5149	2.69934						1.5149	2.51686	0.1378	1.5149	2.71739
1.44964	1.63104	0.15824		1.4068	3.41806	0.14451		1.50459	5.62463	0.13201											4.0575	0.65892		4.58515	0.56367		2.59508	0.79034						1.52	2.71566	0.13751	1.52	2.67207						1.52	2.71566	0.13751	1.52	2.69086
1.45478	1.5271	0.15757		1.41195	3.24979	0.14252		1.50973	5.55614	0.1329											4.07059	0.55709		4.60047	0.64778		2.60291	0.7399						1.5252	2.65315	0.13875	1.5252	2.6455						1.5252	2.65315	0.13875	1.5252	2.66501
1.45993	1.57552	0.15794		1.41709	3.38797	0.14325		1.51488	5.69126	0.13209											4.08369	0.7607		4.61578	0.7129		2.61075	0.74863						1.5303	2.47007	0.13729	1.5303	2.61899						1.5303	2.47007	0.13729	1.5303	2.63921
1.46507	1.4531	0.1572		1.42224	3.33111	0.14227		1.52002	5.41859	0.13147											4.09679	0.53004		4.6311	0.6375		2.61858	0.7095						1.5355	2.79399	0.13814	1.5355	2.59312						1.5355	2.79399	0.13814	1.5355	2.61402
1.47022	1.21052	0.15627		1.42739	3.3255	0.14175		1.52517	5.51031	0.13255											4.10989	0.61439		4.64642	0.5762		2.62641	0.74562						1.5406	2.23451	0.1373	1.5406	2.56734						1.5406	2.23451	0.1373	1.5406	2.58891
1.47536	1.59427	0.15848		1.43253	3.07587	0.14224		1.53032	5.4341	0.13161											4.12299	0.67973		4.66173	0.66182		2.63424	0.70745						1.5458	2.55084	0.13712	1.5458	2.54216						1.5458	2.55084	0.13712	1.5458	2.56437
1.4805	1.35749	0.15669		1.43768	3.07667	0.14154		1.53547	5.3919	0.13182											4.13608	0.5883		4.67705	0.65857		2.64207	0.74779						1.5509	2.78867	0.13738	1.5509	2.51709						1.5509	2.78867	0.13738	1.5509	2.53993
1.48565	1.54242	0.15602		1.44283	2.94612	0.14058		1.54061	5.3363	0.13151											4.14918	0.67379		4.69237	0.58703		2.64991	0.70417						1.5561	2.47726	0.13702	1.5561	2.49257						1.5561	2.47726	0.13702	1.5561	2.516
1.49079	1.50566	0.15696		1.44797	3.11333	0.14236		1.54576	5.20605	0.131											4.16228	0.70019		4.70769	0.68368		2.65774	0.70697						1.5612	2.22434	0.13673	1.5612	2.4682						1.5612	2.22434	0.13673	1.5612	2.4922
1.49594	1.30991	0.15599		1.45312	3.09639	0.14117		1.5509	5.47015	0.13121											4.17537	0.64367		4.723	0.64141		2.66557	0.73232						1.5663	2.53809	0.13613	1.5663	2.44433						1.5663	2.53809	0.13613	1.5663	2.46886
1.50108	1.282	0.15465		1.45827	3.00187	0.13988		1.55605	5.20518	0.13052											4.18847	0.69102		4.73832	0.5862		2.6734	0.738						1.5715	2.50912	0.13655	1.5715	2.42064						1.5715	2.50912	0.13655	1.5715	2.44568
1.50623	1.02181	0.15615		1.46341	2.98047	0.14046		1.5612	5.09634	0.13021											4.20157	0.54898		4.75364	0.61667		2.68123	0.73933						1.5766	2.22195	0.13684	1.5766	2.39739						1.5766	2.22195	0.13684	1.5766	2.42291
1.51137	1.5383	0.15562		1.46856	3.00537	0.13942		1.56634	5.09716	0.13006											4.21466	0.54363		4.76895	0.67728		2.68907	0.66151						1.5818	2.57097	0.1357	1.5818	2.37437						1.5818	2.57097	0.1357	1.5818	2.40033
1.51652	1.34163	0.15567		1.47371	2.61999	0.13917		1.57149	5.02956	0.13028											4.22776	0.47299		4.78427	0.63215		2.6969	0.77335						1.5869	2.39641	0.13599	1.5869	2.35175						1.5869	2.39641	0.13599	1.5869	2.37811
1.52166	1.38364	0.15667		1.47885	2.79327	0.14019		1.57664	4.93488	0.13052											4.24086	0.51722		4.79959	0.63737		2.70473	0.75108						1.5921	2.17598	0.13592	1.5921	2.32937						1.5921	2.17598	0.13592	1.5921	2.35612
1.5268	1.3241	0.15483		1.484	2.74844	0.13931		1.58178	4.75447	0.12906											4.25396	0.49862		4.81491	0.59626		2.71256	0.72098						1.5972	2.27437	0.13538	1.5972	2.30735						1.5972	2.27437	0.13538	1.5972	2.33444
1.53195	1.24556	0.1547		1.48915	2.8389	0.13896		1.58693	4.81251	0.12946											4.26705	0.61415		4.83022	0.66682		2.72039	0.72343						1.6024	2.48191	0.13546	1.6024	2.28561						1.6024	2.48191	0.13546	1.6024	2.313
1.53709	1.49837	0.15621		1.49429	2.91213	0.13896		1.59208	4.89089	0.12955											4.28015	0.66797		4.84554	0.67337		2.72822	0.68279						1.6075	2.30171	0.13583	1.6075	2.26419						1.6075	2.30171	0.13583	1.6075	2.29184
1.54224	1.32132	0.15468		1.49944	2.71439	0.13854		1.59722	4.68888	0.12877											4.29325	0.65448		4.86086	0.57417		2.73606	0.69081						1.6127	2.30593	0.13487	1.6127	2.24307						1.6127	2.30593	0.13487	1.6127	2.27094
1.54738	1.48876	0.15423		1.50459	2.63502	0.1378		1.60237	4.79312	0.1287											4.30635	0.58019		4.87617	0.65468		2.74389	0.68519						1.6178	2.14348	0.1351	1.6178	2.22223						1.6178	2.14348	0.1351	1.6178	2.25029
1.55252	1.25381	0.15518		1.50973	2.84076	0.13897		1.60752	4.51779	0.12934											4.31944	0.60672		4.89149	0.63886		2.75172	0.65788						1.623	2.38198	0.13502	1.623	2.20172						1.623	2.38198	0.13502	1.623	2.22992
1.55767	0.9925	0.15357		1.51488	2.51686	0.1378		1.61266	4.42079	0.12822											4.33254	0.53525		4.90681	0.67503		2.75955	0.65165						1.6281	2.39017	0.13433	1.6281	2.18145						1.6281	2.39017	0.13433	1.6281	2.20976
1.56281	0.801	0.15375		1.52002	2.71566	0.13751		1.61781	4.40427	0.12842											4.34564	0.52722		4.92213	0.63586		2.76738	0.7349						1.6333	2.02523	0.13455	1.6333	2.16154						1.6333	2.02523	0.13455	1.6333	2.18991
1.56796	1.05932	0.15421		1.52517	2.65315	0.13875		1.62296	4.62104	0.12827											4.35874	0.53396		4.93745	0.57419		2.77522	0.67793						1.6384	2.29473	0.13467	1.6384	2.14183						1.6384	2.29473	0.13467	1.6384	2.17023
1.5731	1.39162	0.15402		1.53032	2.47007	0.13729		1.6281	4.51455	0.12742											4.37183	0.65606		4.95276	0.6068		2.78305	0.65153						1.6435	2.22527	0.13389	1.6435	2.1225						1.6435	2.22527	0.13389	1.6435	2.15088
1.57825	1.23366	0.15341		1.53547	2.79399	0.13815		1.63325	4.10266	0.12779											4.38493	0.40797		4.96808	0.59699		2.79088	0.68866						1.6487	2.33661	0.13396	1.6487	2.10333						1.6487	2.33661	0.13396	1.6487	2.13167
1.58339	0.86263	0.15398		1.54061	2.23451	0.1373		1.6384	4.22071	0.12778											4.39803	0.52819		4.98339	0.58684		2.79871	0.63645						1.6538	2.18736	0.13434	1.6538	2.08457						1.6538	2.18736	0.13434	1.6538	2.11281
1.58854	1.18391	0.15245		1.54576	2.55084	0.13712		1.64354	4.37106	0.12717											4.41113	0.48884		4.99871	0.54376		2.80654	0.66361						1.659	1.96297	0.13296	1.659	2.06594						1.659	1.96297	0.13296	1.659	2.09406
1.59368	1.2042	0.15297		1.5509	2.78867	0.13738		1.64869	4.16048	0.12713											4.42422	0.71964		5.01403	0.58231		2.81438	0.67322						1.6641	2.06165	0.13454	1.6641	2.04774						1.6641	2.06165	0.13454	1.6641	2.07568
1.59882	1.01155	0.15327		1.55605	2.47726	0.13702		1.65384	4.21651	0.12764											4.43732	0.67467		5.02935	0.57796		2.82221	0.7001						1.6693	2.0158	0.13385	1.6693	2.02964						1.6693	2.0158	0.13385	1.6693	2.05738
1.60397	1.37242	0.15347		1.5612	2.22434	0.13673		1.65898	4.05655	0.12603											4.45042	0.72079		5.04467	0.55869		2.83004	0.60128						1.6744	1.96939	0.13283	1.6744	2.01199						1.6744	1.96939	0.13283	1.6744	2.03946
1.60911	0.95018	0.15198		1.56634	2.53809	0.13613		1.66413	4.03303	0.12768											4.46351	0.41673		5.05998	0.53077		2.83787	0.62546						1.6796	1.81365	0.13339	1.6796	1.99441						1.6796	1.81365	0.13339	1.6796	2.0216
1.61426	1.09438	0.15287		1.57149	2.50912	0.13655		1.66928	3.89087	0.12674											4.47661	0.62798		5.0753	0.58682		2.8457	0.67319						1.6847	1.93038	0.13381	1.6847	1.97729						1.6847	1.93038	0.13381	1.6847	2.00415
1.6194	1.20308	0.15254		1.57664	2.22195	0.13684		1.67442	4.00091	0.12622											4.48971	0.60568		5.09061	0.60826		2.85354	0.58026						1.6899	1.90429	0.13232	1.6899	1.96022						1.6899	1.90429	0.13232	1.6899	1.98673
1.62454	1.03467	0.15186		1.58178	2.57097	0.1357		1.67957	3.68167	0.12628											4.5028	0.61637		5.10593	0.58125		2.86137	0.59743						1.695	1.82966	0.13292	1.695	1.94363						1.695	1.82966	0.13292	1.695	1.96972
1.62969	1.17756	0.15199		1.58693	2.39641	0.13599		1.68472	4.09809	0.12698											4.5159	0.61544		5.12125	0.55967		2.8692	0.67122						1.7002	1.72772	0.13305	1.7002	1.92708						1.7002	1.72772	0.13305	1.7002	1.95274
1.63483	1.21601	0.15212		1.59208	2.17598	0.13592		1.68986	3.75109	0.12542											4.529	0.44904		5.13657	0.60085		2.87703	0.59965						1.7053	1.89863	0.1325	1.7053	1.91099						1.7053	1.89863	0.1325	1.7053	1.93616
1.63998	1.11084	0.1514		1.59722	2.27437	0.13538		1.69501	3.74756	0.12587											4.5421	0.46344		5.15189	0.58219		2.88486	0.61329						1.7104	1.95618	0.13322	1.7104	1.89495						1.7104	1.95618	0.13322	1.7104	1.91962
1.64512	1.18511	0.15241		1.60237	2.48191	0.13546		1.70016	3.70782	0.12612											4.5552	0.57564		5.1672	0.52912		2.89269	0.60465						1.7156	1.85813	0.13244	1.7156	1.87934						1.7156	1.85813	0.13244	1.7156	1.90346
1.65027	0.93566	0.15125		1.60752	2.30171	0.13583		1.7053	3.83251	0.12523											4.56829	0.63041		5.18252	0.67351		2.90053	0.63014						1.7207	1.77846	0.13145	1.7207	1.8638						1.7207	1.77846	0.13145	1.7207	1.88736
1.65541	0.92079	0.15067		1.61266	2.30593	0.13488		1.71045	3.56634	0.12581											4.58139	0.67024		5.19783	0.63717		2.90836	0.59115						1.7259	1.89792	0.13216	1.7259	1.84866						1.7259	1.89792	0.13216	1.7259	1.8716
1.66056	0.79618	0.1516		1.61781	2.14348	0.1351		1.71559	3.58681	0.12518											4.59449	0.42801		5.21315	0.63782		2.91619	0.60224						1.731	1.82806	0.13208	1.731	1.83361						1.731	1.82806	0.13208	1.731	1.85592
1.6657	0.86527	0.15133		1.62296	2.38198	0.13502		1.72074	3.37903	0.12415											4.60758	0.65645		5.22847	0.56423		2.92402	0.58822						1.7362	1.6516	0.13121	1.7362	1.81893						1.7362	1.6516	0.13121	1.7362	1.84057
1.67084	0.82902	0.1503		1.6281	2.39017	0.13433		1.72589	3.52989	0.1248											4.62068	0.63822		5.24379	0.60484		2.93185	0.60755						1.7413	2.0899	0.13154	1.7413	1.80436						1.7413	2.0899	0.13154	1.7413	1.82531
1.67599	1.01484	0.15094		1.63325	2.02523	0.13455		1.73104	3.32931	0.12479											4.63378	0.59675		5.25911	0.59939		2.93969	0.60659						1.7465	1.9655	0.13194	1.7465	1.79013						1.7465	1.9655	0.13194	1.7465	1.81035
1.68113	1.09704	0.15071		1.6384	2.29473	0.13467		1.73618	3.49833	0.12388											4.64687	0.50244		5.27442	0.66189		2.94752	0.5614						1.7516	1.95595	0.13105	1.7516	1.77602						1.7516	1.95595	0.13105	1.7516	1.79551
1.68628	1.06833	0.1503		1.64354	2.22527	0.13389		1.74133	3.27481	0.1239											4.65997	0.59191		5.28974	0.55452		2.95535	0.67715						1.7568	1.72017	0.13006	1.7568	1.76222						1.7568	1.72017	0.13006	1.7568	1.78094
1.69142	0.94132	0.15132		1.64869	2.33661	0.13396		1.74647	3.26849	0.12443											4.67307	0.55364		5.30505	0.54586		2.96318	0.62045						1.7619	1.83322	0.1309	1.7619	1.74858						1.7619	1.83322	0.1309	1.7619	1.76651
1.69657	0.97839	0.15088		1.65384	2.18736	0.13434		1.75162	3.36581	0.12383											4.68617	0.53407		5.32037	0.55328		2.97101	0.56655						1.7671	1.80613	0.12965	1.7671	1.7352						1.7671	1.80613	0.12965	1.7671	1.75232
1.70171	0.85793	0.14942		1.65898	1.96297	0.13296		1.75677	3.37208	0.12269											4.69927	0.62203		5.33569	0.581		2.97885	0.57143						1.7722	1.98287	0.1298	1.7722	1.722						1.7722	1.98287	0.1298	1.7722	1.7383
1.70685	0.83998	0.15046		1.66413	2.06165	0.13454		1.76191	3.35847	0.12357											4.71236	0.51745		5.35101	0.56325		2.98668	0.56002						1.7774	1.65163	0.13068	1.7774	1.70903						1.7774	1.65163	0.13068	1.7774	1.72448
1.712	0.84561	0.14997		1.66928	2.0158	0.13385		1.76706	2.98746	0.1218											4.72546	0.57753		5.36633	0.65074		2.99451	0.51018						1.7825	1.61644	0.12988	1.7825	1.69626						1.7825	1.61644	0.12988	1.7825	1.71085
1.71714	1.03276	0.14892		1.67442	1.96939	0.13283		1.77221	3.47233	0.1225											4.73856	0.53409		5.38164	0.55575		3.00234	0.54505						1.7876	1.62899	0.12905	1.7876	1.68369						1.7876	1.62899	0.12905	1.7876	1.69741
1.72229	0.63839	0.14954		1.67957	1.81365	0.13339		1.77735	3.35282	0.1232											4.75166	0.78218		5.39696	0.55702		3.01017	0.54157						1.7928	1.7008	0.13045	1.7928	1.67134						1.7928	1.7008	0.13045	1.7928	1.68417
1.72743	0.82159	0.14921		1.68472	1.93038	0.13381		1.7825	3.19991	0.12259											4.76475	0.8395		5.41227	0.52488		3.01801	0.57049						1.7979	1.63941	0.12923	1.7979	1.65916						1.7979	1.63941	0.12923	1.7979	1.6711
1.73257	0.75588	0.14965		1.68986	1.90429	0.13232		1.78765	3.19229	0.12193											4.77785	0.90428		5.42759	0.58189		3.02584	0.64056						1.8031	1.88328	0.12943	1.8031	1.6472						1.8031	1.88328	0.12943	1.8031	1.65824
1.73772	1.10617	0.14928		1.69501	1.82966	0.13292		1.79279	2.99569	0.12281											4.79094	0.70431		5.44291	0.61609		3.03367	0.53611						1.8082	1.59923	0.12942	1.8082	1.6354						1.8082	1.59923	0.12942	1.8082	1.64553
1.74286	1.03093	0.14888		1.70016	1.72772	0.13305		1.79794	3.01356	0.12163											4.80404	0.73348		5.45823	0.53393		3.0415	0.51894						1.8134	1.59381	0.12909	1.8134	1.62383						1.8134	1.59381	0.12909	1.8134	1.63304
1.74801	1.09493	0.14816		1.7053	1.89863	0.1325		1.80309	2.972	0.12158											4.81714	0.43415		5.47355	0.59088		3.04933	0.57484						1.8185	1.49335	0.12798	1.8185	1.61239						1.8185	1.49335	0.12798	1.8185	1.62068
1.75315	0.62933	0.14785		1.71045	1.95618	0.13322		1.80823	2.83733	0.12188											4.83024	0.71897		5.48886	0.46813		3.05716	0.54123						1.8237	1.64622	0.12943	1.8237	1.6012						1.8237	1.64622	0.12943	1.8237	1.60857
1.7583	0.94282	0.14823		1.71559	1.85813	0.13244		1.81338	2.79452	0.12136											4.84334	0.78971		5.50418	0.60986		3.065	0.43999						1.8288	1.73317	0.12876	1.8288	1.59011						1.8288	1.73317	0.12876	1.8288	1.59656
1.76344	0.90404	0.14727		1.72074	1.77846	0.13145		1.81853	3.13371	0.12052											4.85643	0.50873		5.5195	0.56659		3.07283	0.57689						1.834	1.49363	0.12854	1.834	1.57928						1.834	1.49363	0.12854	1.834	1.58481
1.76858	0.91465	0.14715		1.72589	1.89792	0.13216		1.82367	2.8745	0.1217											4.86953	0.73002		5.53481	0.54029		3.08066	0.53349						1.8391	1.6437	0.12907	1.8391	1.56853						1.8391	1.6437	0.12907	1.8391	1.57314
1.77373	0.90799	0.14796		1.73104	1.82806	0.13208		1.82882	2.74705	0.12086											4.88263	0.64159		5.55013	0.52226		3.08849	0.54043						1.8443	1.29499	0.12828	1.8443	1.55805						1.8443	1.29499	0.12828	1.8443	1.56174
1.77887	0.65866	0.14663		1.73618	1.6516	0.13121		1.83397	2.88731	0.12101											4.89573	0.41894		5.56545	0.61203		3.09632	0.50085						1.8494	1.67768	0.12718	1.8494	1.54763						1.8494	1.67768	0.12718	1.8494	1.5504
1.78402	0.67587	0.1471		1.74133	2.0899	0.13154		1.83911	2.65352	0.12103											4.90882	0.57248		5.58077	0.47451		3.10416	0.54697						1.8546	1.54999	0.12885	1.8546	1.53748						1.8546	1.54999	0.12885	1.8546	1.53936
1.78916	0.83467	0.14739		1.74647	1.9655	0.13194		1.84426	2.7513	0.12092											4.92192	0.50459		5.59608	0.63363		3.11199	0.58827						1.8597	1.46987	0.12846	1.8597	1.52737						1.8597	1.46987	0.12846	1.8597	1.52835
1.79431	0.90886	0.146		1.75162	1.95595	0.13105		1.84941	2.77563	0.11969											4.93502	0.78288		5.6114	0.53617		3.11982	0.52176						1.8648	1.41299	0.12799	1.8648	1.51755						1.8648	1.41299	0.12799	1.8648	1.51764
1.79945	0.96076	0.14672		1.75677	1.72017	0.13007		1.85455	2.87048	0.12133											4.94811	0.57772		5.62672	0.57308		3.12765	0.52566						1.87	1.64677	0.12876	1.87	1.50774						1.87	1.64677	0.12876	1.87	1.50695
1.80459	0.61005	0.14668		1.76191	1.83322	0.1309		1.8597	2.45166	0.12057											4.96121	0.44091		5.64203	0.59659		3.13548	0.5586						1.8751	1.26974	0.12817	1.8751	1.49821						1.8751	1.26974	0.12817	1.8751	1.49657
1.80974	0.93033	0.14654		1.76706	1.80613	0.12965		1.86485	2.53622	0.12009											4.97431	0.64369		5.65735	0.51348		3.14332	0.52064						1.8803	1.68628	0.12802	1.8803	1.48871						1.8803	1.68628	0.12802	1.8803	1.48622
1.81488	0.89937	0.14632		1.77221	1.98287	0.1298		1.86999	2.71474	0.12101											4.98741	0.57515		5.67267	0.57504		3.15115	0.56451						1.8854	1.41912	0.12862	1.8854	1.47946						1.8854	1.41912	0.12862	1.8854	1.47614
1.82003	0.83618	0.14727		1.77735	1.65163	0.13068		1.87514	2.32718	0.12017											5.0005	0.71286		5.68799	0.5854		3.15898	0.50767						1.8906	1.50856	0.12759	1.8906	1.47025						1.8906	1.50856	0.12759	1.8906	1.46611
1.82517	0.70007	0.14514		1.7825	1.61644	0.12988		1.88028	2.38292	0.1199											5.0136	0.59912		5.7033	0.54498		3.16681	0.47026						1.8957	1.56195	0.12741	1.8957	1.46126						1.8957	1.56195	0.12741	1.8957	1.45633
1.83032	0.8201	0.1456		1.78765	1.62899	0.12905		1.88543	2.66267	0.1206											5.0267	0.47977		5.71862	0.5751		3.17464	0.51806						1.9009	1.33709	0.1285	1.9009	1.45232						1.9009	1.33709	0.1285	1.9009	1.44661
1.83546	0.76279	0.14633		1.79279	1.7008	0.13045		1.89058	2.3658	0.11962											5.0398	0.64938		5.73394	0.62041		3.18248	0.42769						1.906	1.4893	0.12746	1.906	1.44359						1.906	1.4893	0.12746	1.906	1.43713
1.8406	0.73172	0.14536		1.79794	1.63941	0.12923		1.89573	2.4065	0.1194											5.05289	0.62814		5.74925	0.56028		3.19031	0.45304						1.9112	1.50799	0.12716	1.9112	1.43491						1.9112	1.50799	0.12716	1.9112	1.42771
1.84575	0.84748	0.14519		1.80309	1.88328	0.12944		1.90087	2.35979	0.12042											5.06599	0.36056		5.76457	0.47414		3.19814	0.48898						1.9163	1.39634	0.12811	1.9163	1.42642						1.9163	1.39634	0.12811	1.9163	1.41851
1.85089	0.70109	0.14633		1.80823	1.59923	0.12942		1.90602	2.44598	0.11963											5.07909	0.64601		5.77989	0.54429		3.20597	0.5564						1.9215	1.46563	0.12753	1.9215	1.41799						1.9215	1.46563	0.12753	1.9215	1.40938
1.85604	0.77816	0.14527		1.81338	1.59381	0.12909		1.91117	2.28232	0.11924											5.09218	0.61257		5.79521	0.60303		3.2138	0.47301						1.9266	1.57266	0.12742	1.9266	1.40972						1.9266	1.57266	0.12742	1.9266	1.40045
1.86118	0.71566	0.14559		1.81853	1.49335	0.12798		1.91631	2.31265	0.11995											5.10528	0.79361		5.81052	0.5291		3.22163	0.48088						1.9318	1.41268	0.12797	1.9318	1.40153						1.9318	1.41268	0.12797	1.9318	1.39161
1.86633	1.04231	0.14603		1.82367	1.64622	0.12943		1.92146	2.24674	0.11957											5.11838	0.73093		5.82584	0.58832		3.22947	0.43853						1.9369	1.18914	0.12742	1.9369	1.39347						1.9369	1.18914	0.12742	1.9369	1.38295
1.87147	1.11255	0.14549		1.82882	1.73317	0.12876		1.9266	2.30818	0.11936											5.13148	0.75834		5.84116	0.5234		3.2373	0.52272						1.942	1.35786	0.12636	1.942	1.3855						1.942	1.35786	0.12636	1.942	1.37438
1.87661	1.19185	0.14545		1.83397	1.49363	0.12854		1.93175	2.29225	0.11986											5.14457	0.66019		5.85647	0.58646		3.24513	0.56725						1.9472	1.49646	0.12788	1.9472	1.37765						1.9472	1.49646	0.12788	1.9472	1.36597
1.88176	0.92321	0.14559		1.83911	1.6437	0.12907		1.9369	2.11023	0.11898											5.15767	0.43572		5.87179	0.54938		3.25296	0.49602						1.9523	1.30608	0.12708	1.9523	1.36989						1.9523	1.30608	0.12708	1.9523	1.35768
1.8869	0.95622	0.14549		1.84426	1.29499	0.12828		1.94204	2.53187	0.11859											5.17077	0.80959		5.88711	0.56014		3.26079	0.47203						1.9575	1.44463	0.12649	1.9575	1.36223						1.9575	1.44463	0.12649	1.9575	1.34951
1.89205	0.56292	0.14444		1.84941	1.67768	0.12718		1.94719	2.30759	0.11971											5.18387	0.47826		5.90243	0.48637		3.26863	0.54154						1.9626	1.27849	0.12789	1.9626	1.35466						1.9626	1.27849	0.12789	1.9626	1.34147
1.89719	0.92716	0.14591		1.85455	1.54999	0.12885		1.95234	2.09606	0.11891											5.19696	0.70185		5.91774	0.5083		3.27646	0.47593						1.9678	1.42504	0.12727	1.9678	1.34718						1.9678	1.42504	0.12727	1.9678	1.33355
1.90234	1.01289	0.14524		1.8597	1.46987	0.12846		1.95748	2.10298	0.11824											5.21006	0.44623		5.93306	0.57626		3.28429	0.44337						1.9729	1.32799	0.12653	1.9729	1.3398						1.9729	1.32799	0.12653	1.9729	1.32575
1.90748	0.64898	0.14447		1.86485	1.41299	0.128		1.96263	2.05021	0.11959											5.22316	0.7968		5.94838	0.44194		3.29212	0.47997						1.9781	1.34695	0.12686	1.9781	1.33249						1.9781	1.34695	0.12686	1.9781	1.31806
1.91262	0.92628	0.14601		1.86999	1.64677	0.12877		1.96778	1.858	0.11888											5.23625	0.38847		5.96369	0.48918		3.29995	0.49871						1.9832	1.1635	0.12649	1.9832	1.32529						1.9832	1.1635	0.12649	1.9832	1.3105
1.91777	0.80971	0.14436		1.87514	1.26974	0.12817		1.97292	1.97463	0.11826											5.24935	0.59758		5.97901	0.53608		3.30779	0.46764						1.9884	1.20967	0.12637	1.9884	1.31814						1.9884	1.20967	0.12637	1.9884	1.30302
1.92291	0.52589	0.14387		1.88028	1.68628	0.12802		1.97807	1.95183	0.11877											5.26245	0.52797		5.99433	0.56107		3.31562	0.49736						1.9935	1.36433	0.12677	1.9935	1.3111						1.9935	1.36433	0.12677	1.9935	1.29569
1.92806	0.71481	0.1456		1.88543	1.41912	0.12862		1.98322	2.04541	0.11823											5.27555	0.64072		6.00965	0.66336		3.32345	0.42312						1.9987	1.04095	0.12659	1.9987	1.3041						1.9987	1.04095	0.12659	1.9987	1.28842
1.9332	0.62669	0.14437		1.89058	1.50856	0.12759		1.98836	2.28474	0.11836											5.28864	0.74354		6.02496	0.49892		3.33128	0.49745						2.0038	1.14629	0.12632	2.0038	1.29722						2.0038	1.14629	0.12632	2.0038	1.28131
1.93835	0.96716	0.14461		1.89573	1.56195	0.12741		1.99351	1.90236	0.11855											5.30174	0.59411		6.04028	0.54753		3.33911	0.47728						2.0089	1.24978	0.12697	2.0089	1.29037						2.0089	1.24978	0.12697	2.0089	1.27424
1.94349	0.70994	0.145		1.90087	1.33709	0.1285		1.99866	1.83193	0.11848											5.31484	0.72382		6.0556	0.57805		3.34695	0.393						2.0141	1.30135	0.12626	2.0141	1.28362						2.0141	1.30135	0.12626	2.0141	1.26733
1.94863	0.53896	0.14468		1.90602	1.4893	0.12746		2.0038	2.01888	0.11823											5.32794	0.78503		6.07091	0.62983		3.35478	0.51911						2.0192	1.53078	0.1261	2.0192	1.2769						2.0192	1.53078	0.1261	2.0192	1.26046
1.95378	0.7827	0.14416		1.91117	1.50799	0.12716		2.00895	1.8911	0.11861											5.34103	0.62399		6.08623	0.54984		3.36261	0.44632						2.0244	1.14547	0.12617	2.0244	1.2703						2.0244	1.14547	0.12617	2.0244	1.25375
1.95892	0.69569	0.14452		1.91631	1.39634	0.12811		2.0141	1.52951	0.11777											5.35413	0.69904		6.10155	0.5109		3.37044	0.47327						2.0295	1.25071	0.12606	2.0295	1.26371						2.0295	1.25071	0.12606	2.0295	1.24706
1.96407	0.85775	0.14393		1.92146	1.46563	0.12753		2.01924	1.99522	0.11775											5.36723	0.6574		6.11687	0.49416		3.37827	0.48013						2.0347	1.31374	0.12567	2.0347	1.25723						2.0347	1.31374	0.12567	2.0347	1.24054
1.96921	0.71713	0.14415		1.9266	1.57266	0.12742		2.02439	1.83575	0.11785											5.38032	0.7228		6.13218	0.54277		3.3861	0.38075						2.0398	1.42422	0.12646	2.0398	1.25076						2.0398	1.42422	0.12646	2.0398	1.23403
1.97436	0.57128	0.14433		1.93175	1.41268	0.12797		2.02954	1.85018	0.1176											5.39342	0.61923		6.1475	0.36753		3.39394	0.4737						2.045	1.23709	0.12578	2.045	1.2444						2.045	1.23709	0.12578	2.045	1.22768
1.9795	0.76923	0.14408		1.9369	1.18914	0.12743		2.03468	1.70603	0.1172											5.40652	0.78271		6.16282	0.52403		3.40177	0.45592						2.0501	1.14371	0.12602	2.0501	1.23804						2.0501	1.14371	0.12602	2.0501	1.22134
1.98464	0.74021	0.14357		1.94204	1.35786	0.12636		2.03983	1.85374	0.11803											5.41962	0.84265		6.17813	0.64165		3.4096	0.43868						2.0553	1.10071	0.12625	2.0553	1.23179						2.0553	1.10071	0.12625	2.0553	1.21515
1.98979	0.4227	0.14509		1.94719	1.49646	0.12788		2.04497	1.98367	0.11767											5.43271	0.69347		6.19345	0.56993		3.41743	0.44445						2.0604	1.20295	0.12612	2.0604	1.22555						2.0604	1.20295	0.12612	2.0604	1.20898
1.99493	0.75344	0.14346		1.95234	1.30608	0.12708		2.05012	1.7506	0.11752											5.44581	0.48299		6.20877	0.53586		3.42526	0.40879						2.0656	0.8105	0.12478	2.0656	1.21941						2.0656	0.8105	0.12478	2.0656	1.20294
2.00008	0.71077	0.14342		1.95748	1.44463	0.12649		2.05527	1.75485	0.11782											5.45891	0.63107		6.22409	0.62058		3.4331	0.42707						2.0707	1.1499	0.12568	2.0707	1.21327						2.0707	1.1499	0.12568	2.0707	1.19693
2.00522	0.91611	0.1442		1.96263	1.27849	0.12789		2.06041	1.8555	0.11772											5.47201	0.76792		6.2394	0.5329		3.44093	0.50462						2.0759	1.40102	0.12557	2.0759	1.20722						2.0759	1.40102	0.12557	2.0759	1.19104
2.01037	0.83944	0.14364		1.96778	1.42504	0.12727		2.06556	1.72082	0.11688											5.4851	0.55597		6.25472	0.55693		3.44876	0.4998						2.081	1.23827	0.12521	2.081	1.20119						2.081	1.23827	0.12521	2.081	1.18517
2.01551	0.86648	0.14325		1.97292	1.32799	0.12653		2.07071	1.85656	0.11729											5.4982	0.60963		6.27004	0.47073		3.45659	0.43235						2.0861	1.15851	0.12571	2.0861	1.19523						2.0861	1.15851	0.12571	2.0861	1.17942
2.02065	0.7505	0.14415		1.97807	1.34695	0.12686		2.07585	1.66135	0.11703											5.5113	0.62411		6.28535	0.42522		3.46442	0.4633						2.0913	1.33507	0.1253	2.0913	1.18929						2.0913	1.33507	0.1253	2.0913	1.17369
2.0258	0.49281	0.14331		1.98322	1.1635	0.12649		2.081	1.53132	0.11669											5.52439	0.54829		6.30067	0.54044		3.47226	0.45716						2.0964	1.14082	0.12558	2.0964	1.18342						2.0964	1.14082	0.12558	2.0964	1.16806
2.03094	0.91104	0.14379		1.98836	1.20967	0.12637		2.08615	1.67864	0.11724											5.53749	0.49672		6.31599	0.55383		3.48009	0.41445						2.1016	1.18644	0.1251	2.1016	1.17758						2.1016	1.18644	0.1251	2.1016	1.16247
2.03609	0.53547	0.14388		1.99351	1.36433	0.12677		2.0913	1.37901	0.11665											5.55059	0.64874		6.33131	0.48673		3.48792	0.45781						2.1067	0.99791	0.12546	2.1067	1.17179						2.1067	0.99791	0.12546	2.1067	1.15696
2.04123	0.78186	0.14312		1.99866	1.04095	0.1266		2.09644	1.45359	0.11693											5.56369	0.61629		6.34662	0.58721		3.49575	0.44072						2.1119	0.89704	0.12735	2.1119	1.16604						2.1119	0.89704	0.12735	2.1119	1.1515
2.04637	0.4946	0.14248		2.0038	1.14629	0.12632		2.10159	1.56124	0.11659											5.57678	0.80857		6.36194	0.57533		3.50358	0.4542						2.117	1.13458	0.12944	2.117	1.16033						2.117	1.13458	0.12944	2.117	1.1461
2.05152	0.87875	0.14358		2.00895	1.24978	0.12697		2.10673	1.76781	0.1168											5.58988	0.47713		6.37726	0.53377		3.51142	0.41459						2.1222	1.15706	0.12977	2.1222	1.15466						2.1222	1.15706	0.12977	2.1222	1.14075
2.05666	0.42628	0.1429		2.0141	1.30135	0.12626		2.11188	1.49556	0.11862											5.60298	0.50282		6.39257	0.49886		3.51925	0.44104						2.1273	1.01196	0.1309	2.1273	1.14904						2.1273	1.01196	0.1309	2.1273	1.13547
2.06181	0.65248	0.14266		2.01924	1.53078	0.1261		2.11703	1.51305	0.12061											5.61608	0.48487		6.40789	0.46568		3.52708	0.40498						2.1325	1.21497	0.13253	2.1325	1.14345						2.1325	1.21497	0.13253	2.1325	1.13023
2.06695	0.57361	0.14325		2.02439	1.14547	0.12617		2.12217	1.37312	0.12099											5.62917	0.4932		6.42321	0.45465		3.53491	0.50383						2.1376	1.18467	0.1326	2.1376	1.13791						2.1376	1.18467	0.1326	2.1376	1.12505
2.0721	0.69265	0.14249		2.02954	1.25071	0.12606		2.12732	1.62882	0.12223											5.64227	0.43512		6.43853	0.54687		3.54274	0.47157						2.1428	1.09383	0.13367	2.1428	1.1324						2.1428	1.09383	0.13367	2.1428	1.11991
2.07724	0.79983	0.14327		2.03468	1.31374	0.12567		2.13247	1.75907	0.12371											5.65537	0.61432		6.45384	0.3996		3.55058	0.40011						2.1479	1.0174	0.13367	2.1479	1.12693						2.1479	1.0174	0.13367	2.1479	1.11482
2.08238	0.63593	0.14264		2.03983	1.42422	0.12646		2.13761	1.53077	0.12366											5.66846	0.67336		6.46916	0.46198		3.55841	0.41392						2.1531	0.94518	0.13452	2.1531	1.12151						2.1531	0.94518	0.13452	2.1531	1.10979
2.08753	0.77096	0.14279		2.04497	1.23709	0.12578		2.14276	1.44976	0.12413											5.68156	0.90421		6.48448	0.48047		3.56624	0.41681						2.1582	0.9184	0.13453	2.1582	1.11612						2.1582	0.9184	0.13453	2.1582	1.10479
2.09267	0.83205	0.14226		2.05012	1.14371	0.12602		2.14791	1.65527	0.12464											5.69466	0.58993		6.49979	0.6638		3.57407	0.4336						2.1633	1.09944	0.13586	2.1633	1.11077						2.1633	1.09944	0.13586	2.1633	1.09984
2.09782	0.65813	0.14264		2.05527	1.10071	0.12625		2.15305	1.44779	0.12495											5.70776	0.64911		6.51511	0.50307		3.5819	0.43488						2.1685	0.79955	0.13557	2.1685	1.10545						2.1685	0.79955	0.13557	2.1685	1.09493
2.10296	0.73368	0.14213		2.06041	1.20295	0.12612		2.1582	1.34232	0.1254											5.72085	0.56819		6.53043	0.63051		3.58973	0.37468						2.1736	0.92	0.1353	2.1736	1.10018						2.1736	0.92	0.1353	2.1736	1.09007
2.10811	0.68661	0.14307		2.06556	0.8105	0.12478		2.16335	1.44621	0.12681											5.73395	0.75463		6.54575	0.64522		3.59757	0.36396						2.1788	0.95231	0.13374	2.1788	1.09494						2.1788	0.95231	0.13374	2.1788	1.08524
2.11325	0.75125	0.14667		2.07071	1.1499	0.12568		2.16849	1.49557	0.12651											5.74705	0.61054		6.56106	0.47255		3.6054	0.40134						2.1839	1.30949	0.13317	2.1839	1.08975						2.1839	1.30949	0.13317	2.1839	1.08046
2.1184	0.64048	0.14743		2.07585	1.40102	0.12557		2.17364	1.39574	0.12605											5.76015	0.52537		6.57638	0.46728		3.61323	0.37007						2.1891	0.98775	0.13158	2.1891	1.08458						2.1891	0.98775	0.13158	2.1891	1.0757
2.12354	0.80565	0.14825		2.081	1.23827	0.12521		2.17879	1.47746	0.12462											5.77324	0.54112		6.5917	0.47085		3.62106	0.42545						2.1942	1.23217	0.13025	2.1942	1.07947						2.1942	1.23217	0.13025	2.1942	1.071
2.12868	0.86316	0.14982		2.08615	1.15851	0.12571		2.18393	1.25099	0.1237											5.78634	0.71512		6.60701	0.56943		3.62889	0.44622						2.1994	1.25502	0.13033	2.1994	1.07437						2.1994	1.25502	0.13033	2.1994	1.06632
2.13383	0.70693	0.14993		2.0913	1.33507	0.1253		2.18908	1.46387	0.12262											5.79944	0.49144		6.62233	0.54081		3.63673	0.37646						2.2045	0.91487	0.12971	2.2045	1.06934						2.2045	0.91487	0.12971	2.2045	1.06169
2.13897	0.49	0.15099		2.09644	1.14082	0.12558		2.19423	1.39792	0.12115											5.81254	0.78792		6.63765	0.6245		3.64456	0.43036						2.2097	0.90046	0.12961	2.2097	1.06432						2.2097	0.90046	0.12961	2.2097	1.05707
2.14412	0.63716	0.15165		2.10159	1.18644	0.1251		2.19937	1.14569	0.12092											5.82563	0.79301		6.65297	0.46957		3.65239	0.45427						2.2148	0.90313	0.12955	2.2148	1.05937						2.2148	0.90313	0.12955	2.2148	1.05252
2.14926	0.77162	0.15276		2.10673	0.99791	0.12546		2.20452	1.50628	0.12072											5.83873	0.60107		6.66828	0.63637		3.66022	0.47254						2.22	1.08716	0.12793	2.22	1.05442						2.22	1.08716	0.12793	2.22	1.04796
2.15441	0.55599	0.15325		2.11188	0.89704	0.12735		2.20967	1.28903	0.12062											5.85183	0.61359		6.6836	0.57056		3.66805	0.38933						2.2251	1.02775	0.12876	2.2251	1.04954						2.2251	1.02775	0.12876	2.2251	1.04347
2.15955	0.60675	0.15477		2.11703	1.13458	0.12944		2.21481	1.36053	0.12066											5.86492	0.70555		6.69892	0.57308		3.67589	0.42199						2.2303	1.18132	0.12868	2.2303	1.04468						2.2303	1.18132	0.12868	2.2303	1.03898
2.16469	0.61821	0.15499		2.12217	1.15706	0.12977		2.21996	1.37386	0.11922											5.87802	0.82402		6.71424	0.63236		3.68372	0.38476						2.2354	0.88415	0.12734	2.2354	1.03988						2.2354	0.88415	0.12734	2.2354	1.03455
2.16984	0.54053	0.15441		2.12732	1.01196	0.1309		2.22511	1.08445	0.11957											5.89112	0.62868		6.72955	0.46784		3.69155	0.41266						2.2405	1.19274	0.12752	2.2405	1.03509						2.2405	1.19274	0.12752	2.2405	1.03012
2.17498	0.48738	0.15324		2.13247	1.21497	0.13253		2.23025	1.34298	0.11983											5.90422	0.63298		6.74487	0.43009		3.69938	0.44578						2.2457	1.06448	0.12784	2.2457	1.03037						2.2457	1.06448	0.12784	2.2457	1.02575
2.18013	0.63354	0.15199		2.13761	1.18467	0.1326		2.2354	1.28662	0.11866											5.91731	0.77783		6.76019	0.59386		3.70721	0.43529						2.2508	1.0643	0.12678	2.2508	1.02567						2.2508	1.0643	0.12678	2.2508	1.02138
2.18527	0.59902	0.14972		2.14276	1.09383	0.13367		2.24055	1.23229	0.11844											5.93041	0.95653		6.7755	0.56905		3.71505	0.47098						2.256	1.16904	0.12714	2.256	1.02102						2.256	1.16904	0.12714	2.256	1.01706
2.19041	0.78222	0.14955		2.14791	1.0174	0.13367		2.24569	1.24279	0.11884											5.94351	0.87008		6.79082	0.56594		3.72288	0.45471						2.2611	0.86096	0.12732	2.2611	1.0164						2.2611	0.86096	0.12732	2.2611	1.01275
2.19556	0.45942	0.14914		2.15305	0.94518	0.13452		2.25084	1.13785	0.11798											5.95661	0.62071		6.80614	0.53732		3.73071	0.40361						2.2663	0.7879	0.12657	2.2663	1.01184						2.2663	0.7879	0.12657	2.2663	1.00848
2.2007	0.4819	0.1475		2.1582	0.9184	0.13453		2.25598	1.1833	0.11821											5.9697	0.60323		6.82146	0.48687		3.73854	0.44578						2.2714	1.083	0.1271	2.2714	1.0073						2.2714	1.083	0.1271	2.2714	1.00423
2.20585	0.46253	0.14889		2.16335	1.09944	0.13586		2.26113	1.39183	0.11878											5.9828	0.57495		6.83677	0.55739		3.74637	0.43407						2.2766	1.03307	0.12687	2.2766	1.00282						2.2766	1.03307	0.12687	2.2766	1.00001
2.21099	0.46829	0.14724		2.16849	0.79955	0.13557		2.26628	1.37228	0.11771											5.9959	0.4688		6.85209	0.60589		3.75421	0.49134						2.2817	1.02279	0.12631	2.2817	0.99836						2.2817	1.02279	0.12631	2.2817	0.99581
2.21614	0.41123	0.14594		2.17364	0.92	0.1353		2.27142	1.18172	0.11842											6.00899	0.96849		6.86741	0.47436		3.76204	0.44722						2.2869	0.9667	0.12688	2.2869	0.99396						2.2869	0.9667	0.12688	2.2869	0.99165
2.22128	0.5779	0.14626		2.17879	0.95231	0.13374		2.27657	1.26057	0.11809											6.02209	0.58933		6.88272	0.55013		3.76987	0.48515						2.292	0.872	0.12663	2.292	0.98958						2.292	0.872	0.12663	2.292	0.9875
2.22642	0.63052	0.1469		2.18393	1.30949	0.13317		2.28172	1.23827	0.11727											6.03519	0.3734		6.89804	0.49629		3.7777	0.42747						2.2972	0.99385	0.12523	2.2972	0.98526						2.2972	0.99385	0.12523	2.2972	0.98338
2.23157	0.84278	0.14526		2.18908	0.98775	0.13158		2.28686	1.11754	0.11775											6.04829	0.51856		6.91336	0.57179		3.78553	0.44005						2.3023	1.0755	0.12601	2.3023	0.98097						2.3023	1.0755	0.12601	2.3023	0.97928
2.23671	0.54733	0.14581		2.19423	1.23217	0.13025		2.29201	1.22892	0.11802											6.06138	0.61535		6.92868	0.5716		3.79336	0.49414						2.3075	0.83826	0.12665	2.3075	0.97673						2.3075	0.83826	0.12665	2.3075	0.97521
2.24186	0.59947	0.14547		2.19937	1.25502	0.13033		2.29716	1.17775	0.11659											6.07448	0.53798		6.94399	0.53219		3.8012	0.38411						2.3126	0.96785	0.12575	2.3126	0.97253						2.3126	0.96785	0.12575	2.3126	0.97117
2.247	0.52234	0.14517		2.20452	0.91487	0.12971		2.3023	1.20834	0.11718											6.08758	0.4118		6.95931	0.48017		3.80903	0.44812						2.3177	0.86925	0.1254	2.3177	0.96837						2.3177	0.86925	0.1254	2.3177	0.96714
2.25215	0.69057	0.14525		2.20967	0.90046	0.12961		2.30745	1.09807	0.11767											6.10068	0.50285		6.97463	0.59271		3.81686	0.5071						2.3229	0.99705	0.12622	2.3229	0.96426						2.3229	0.99705	0.12622	2.3229	0.96314
2.25729	0.55617	0.14507		2.21481	0.90313	0.12955		2.3126	1.16293	0.11682											6.11377	0.8247		6.98994	0.58181		3.82469	0.4865						2.328	0.99232	0.12501	2.328	0.96018						2.328	0.99232	0.12501	2.328	0.95917
2.26243	0.47641	0.14394		2.21996	1.08716	0.12793		2.31774	1.06311	0.11617											6.12687	0.57538		7.00526	0.55722		3.83252	0.4434						2.3332	0.91984	0.12507	2.3332	0.95615						2.3332	0.91984	0.12507	2.3332	0.95522
2.26758	0.48847	0.14379		2.22511	1.02775	0.12876		2.32289	1.31674	0.11748											6.13997	0.85293		--	--		3.84036	0.40012						2.3383	0.82628	0.12557	2.3383	0.95216						2.3383	0.82628	0.12557	2.3383	0.95129
2.27272	0.64262	0.14505		2.23025	1.18132	0.12868		2.32804	1.22699	0.11634											6.15306	0.44525		--	--		3.84819	0.3692						2.3435	1.01546	0.12514	2.3435	0.94821						2.3435	1.01546	0.12514	2.3435	0.94739
2.27787	0.43962	0.14355		2.2354	0.88415	0.12734		2.33318	1.03646	0.11633											6.16616	0.48345		--	--		3.85602	0.37505						2.3486	0.99241	0.12459	2.3486	0.9443						2.3486	0.99241	0.12459	2.3486	0.9435
2.28301	0.70167	0.1441		2.24055	1.19274	0.12752		2.33833	1.06753	0.11703											6.17926	0.66429		--	--		3.86385	0.39798						2.3538	0.94632	0.12542	2.3538	0.94044						2.3538	0.94632	0.12542	2.3538	0.93965
2.28816	0.70303	0.14526		2.24569	1.06448	0.12784		2.34348	1.07026	0.11601											6.19236	0.53715		--	--		3.87168	0.50906						2.3589	0.90949	0.12505	2.3589	0.93661						2.3589	0.90949	0.12505	2.3589	0.93581
2.2933	0.53048	0.14349		2.25084	1.0643	0.12678		2.34862	1.10849	0.11575											6.20545	0.53127		--	--		3.87952	0.46833						2.3641	0.79935	0.12402	2.3641	0.93284						2.3641	0.79935	0.12402	2.3641	0.932
2.29845	0.53911	0.1434		2.25598	1.16904	0.12714		2.35377	1.10692	0.11661											6.21855	0.74418		--	--		3.88735	0.46417						2.3692	0.7732	0.12457	2.3692	0.92908						2.3692	0.7732	0.12457	2.3692	0.92821
2.30359	0.61714	0.14422		2.26113	0.86096	0.12732		2.35892	0.94952	0.11609											6.23165	0.48135		--	--		3.89518	0.35322						2.3744	0.90605	0.12505	2.3744	0.9254						2.3744	0.90605	0.12505	2.3744	0.92445
2.30873	0.71756	0.14281		2.26628	0.7879	0.12657		2.36406	0.91835	0.11536											6.24475	0.57704		--	--		3.90301	0.38199						2.3795	1.09179	0.12384	2.3795	0.92172						2.3795	1.09179	0.12384	2.3795	0.92071
2.31388	0.54502	0.14309		2.27142	1.083	0.1271		2.36921	1.00828	0.11585											6.25784	0.58606		--	--		3.91084	0.46163						2.3846	0.9822	0.12492	2.3846	0.91812						2.3846	0.9822	0.12492	2.3846	0.917
2.31902	0.54632	0.14378		2.27657	1.03307	0.12687		2.37436	0.92569	0.11593											6.27094	0.70884		--	--		3.91868	0.45788						2.3898	0.69364	0.12379	2.3898	0.91453						2.3898	0.69364	0.12379	2.3898	0.9133
2.32417	0.66837	0.14286		2.28172	1.02279	0.12631		2.3795	1.05962	0.11496											6.28404	0.51011		--	--		3.92651	0.43258						2.3949	1.0016	0.12389	2.3949	0.91101						2.3949	1.0016	0.12389	2.3949	0.90964
2.32931	0.8183	0.14281		2.28686	0.9667	0.12688		2.38465	1.10654	0.11611											6.29713	0.38638		--	--		3.93434	0.39773						2.4001	0.72609	0.12487	2.4001	0.90749						2.4001	0.72609	0.12487	2.4001	0.90598
2.33446	0.74106	0.14385		2.29201	0.872	0.12663		2.3898	0.92953	0.11515											6.31023	0.66905		--	--		3.94217	0.38567						2.4052	0.93855	0.12417	2.4052	0.90405						2.4052	0.93855	0.12417	2.4052	0.90237
2.3396	0.52635	0.14247		2.29716	0.99385	0.12523		2.39494	1.05807	0.11479											6.32333	0.58408		--	--		3.95	0.3886						2.4104	1.02222	0.12348	2.4104	0.90061						2.4104	1.02222	0.12348	2.4104	0.89876
2.34474	0.50928	0.14205		2.3023	1.0755	0.12601		2.40009	1.11207	0.11606											6.33643	0.83618		--	--		3.95784	0.40387						2.4155	0.7914	0.12379	2.4155	0.89725						2.4155	0.7914	0.12379	2.4155	0.8952
2.34989	0.48328	0.14328		2.30745	0.83826	0.12666		2.40523	1.15185	0.11544											6.34952	0.46598		--	--		3.96567	0.42719						2.4207	1.26964	0.12346	2.4207	0.89389						2.4207	1.26964	0.12346	2.4207	0.89164
2.35503	0.39234	0.14176		2.3126	0.96785	0.12575		2.41038	0.94497	0.11443											6.36262	0.61477		--	--		3.9735	0.47868						2.4258	0.9031	0.12312	2.4258	0.8906						2.4258	0.9031	0.12312	2.4258	0.88812
2.36018	0.807	0.14181		2.31774	0.86925	0.1254		2.41553	1.01989	0.11491											6.37572	0.37415		--	--		3.98133	0.4444						2.431	0.81298	0.12383	2.431	0.88732						2.431	0.81298	0.12383	2.431	0.88462
2.36532	0.48893	0.14291		2.32289	0.99705	0.12622		2.42068	0.92594	0.11473											6.38882	0.61394		--	--		3.98916	0.47332						2.4361	0.97962	0.12358	2.4361	0.8841						2.4361	0.97962	0.12358	2.4361	0.88115
2.37046	0.30844	0.14098		2.32804	0.99232	0.12501		2.42582	0.98889	0.11438											6.40191	0.65919		--	--		3.99699	0.45546						2.4413	0.91325	0.12273	2.4413	0.88089						2.4413	0.91325	0.12273	2.4413	0.87769
2.37561	0.4265	0.14186		2.33318	0.91984	0.12507		2.43097	1.06373	0.11512											6.41501	0.46693		--	--		4.00483	0.38197						2.4464	0.82234	0.12362	2.4464	0.87774						2.4464	0.82234	0.12362	2.4464	0.87426
2.38075	0.50392	0.14236		2.33833	0.82628	0.12557		2.43612	1.03433	0.11468											6.42811	0.75606		--	--		4.01266	0.48133						2.4516	0.87769	0.12267	2.4516	0.8746						2.4516	0.87769	0.12267	2.4516	0.87085
2.3859	0.43866	0.14184		2.34348	1.01546	0.12514		2.44126	1.11442	0.11429											6.4412	0.97203		--	--		4.02049	0.48487						2.4567	0.95029	0.12215	2.4567	0.87152						2.4567	0.95029	0.12215	2.4567	0.86748
2.39104	0.33433	0.14053		2.34862	0.99241	0.12459		2.44641	1.07138	0.11493											6.4543	0.38219		--	--		4.02832	0.3882						2.4618	0.8313	0.12302	2.4618	0.86845						2.4618	0.8313	0.12302	2.4618	0.86412
2.39619	0.4065	0.14214		2.35377	0.94632	0.12542		2.45155	0.94701	0.11391											6.4674	0.45538		--	--		4.03615	0.48648						2.467	0.65801	0.12185	2.467	0.86543						2.467	0.65801	0.12185	2.467	0.86079
2.40133	0.66383	0.14118		2.35892	0.90949	0.12505		2.4567	1.04157	0.11349											6.4805	0.5167		--	--		4.04399	0.42038						2.4721	0.86126	0.12158	2.4721	0.86243						2.4721	0.86126	0.12158	2.4721	0.85748
2.40647	0.46117	0.14062		2.36406	0.79935	0.12402		2.46185	1.00998	0.11424											6.49359	0.51422		--	--		4.05182	0.32808						2.4773	0.87936	0.12231	2.4773	0.85947						2.4773	0.87936	0.12231	2.4773	0.8542
2.41162	0.68071	0.14173		2.36921	0.7732	0.12458		2.46699	1.13846	0.11325											6.50669	0.50896		--	--		4.05965	0.34491						2.4824	0.80768	0.12172	2.4824	0.85654						2.4824	0.80768	0.12172	2.4824	0.85094
2.41676	0.35384	0.14124		2.37436	0.90605	0.12505		2.47214	1.03193	0.11299											6.51979	0.78707		--	--		4.06748	0.32327						2.4876	0.81004	0.12092	2.4876	0.85364						2.4876	0.81004	0.12092	2.4876	0.8477
2.42191	0.38256	0.14037		2.3795	1.09179	0.12384		2.47729	1.11479	0.11388											6.53289	0.4304		--	--		4.07531	0.4671						2.4927	0.904	0.12212	2.4927	0.85077						2.4927	0.904	0.12212	2.4927	0.84449
2.42705	0.52344	0.14118		2.38465	0.9822	0.12492		2.48243	0.97819	0.11312											6.54598	0.61427		--	--		4.08315	0.41656						2.4979	0.50225	0.12076	2.4979	0.84792						2.4979	0.50225	0.12076	2.4979	0.8413
2.4322	0.42147	0.14059		2.3898	0.69364	0.12379		2.48758	1.0028	0.11232											6.55908	0.5901		--	--		4.09098	0.44485						2.503	0.81946	0.12089	2.503	0.84511						2.503	0.81946	0.12089	2.503	0.83814
2.43734	0.4151	0.14008		2.39494	1.0016	0.12389		2.49273	1.12143	0.1137											6.57218	0.84314		--	--		4.09881	0.40649						2.5082	0.72522	0.12077	2.5082	0.84231						2.5082	0.72522	0.12077	2.5082	0.835
2.44248	0.579	0.14066		2.40009	0.72609	0.12487		2.49787	0.86814	0.11223											6.58527	0.53762		--	--		4.10664	0.38844						2.5133	1.04212	0.1213	2.5133	0.83955						2.5133	1.04212	0.1213	2.5133	0.83189
2.44763	0.37294	0.14027		2.40523	0.93855	0.12417		2.50302	1.00864	0.11215											6.59837	0.79343		--	--		4.11447	0.38463						2.5185	0.63163	0.12001	2.5185	0.83681						2.5185	0.63163	0.12001	2.5185	0.8288
2.45277	0.4452	0.13918		2.41038	1.02222	0.12348		2.50817	1.13672	0.1124											6.61147	0.48708		--	--		4.12231	0.36156						2.5236	1.0596	0.1218	2.5236	0.8341						2.5236	1.0596	0.1218	2.5236	0.82574
2.45792	0.45027	0.14005		2.41553	0.7914	0.12379		2.51331	1.08608	0.1126											6.62457	0.04859		--	--		4.13014	0.46155						2.5288	0.76972	0.12062	2.5288	0.83141						2.5288	0.76972	0.12062	2.5288	0.82269
2.46306	0.54233	0.13974		2.42068	1.26964	0.12346		2.51846	0.98581	0.11182											6.63766	0.77313		--	--		4.13797	0.29342						2.5339	0.92249	0.12049	2.5339	0.82874						2.5339	0.92249	0.12049	2.5339	0.81968
2.46821	0.38866	0.1387		2.42582	0.9031	0.12312		2.52361	0.88597	0.11286											6.65076	0.62286		--	--		4.1458	0.47955						2.539	0.79447	0.12071	2.539	0.82609						2.539	0.79447	0.12071	2.539	0.81668
2.47335	0.29316	0.13946		2.43097	0.81298	0.12383		2.52875	0.81417	0.1119											6.66386	0.42646		--	--		4.15363	0.43312						2.5442	0.91369	0.12065	2.5442	0.82348						2.5442	0.91369	0.12065	2.5442	0.81372
2.47849	0.50553	0.13849		2.43612	0.97962	0.12358		2.5339	0.82373	0.11191											6.67696	1.0644		--	--		4.16147	0.4352						2.5493	0.88439	0.12005	2.5493	0.82087						2.5493	0.88439	0.12005	2.5493	0.81076
2.48364	0.4395	0.1379		2.44126	0.91325	0.12273		2.53905	0.87055	0.11198											6.69005	0.55562		--	--		4.1693	0.58602						2.5545	0.9643	0.12105	2.5545	0.81829						2.5545	0.9643	0.12105	2.5545	0.80785
2.48878	0.6266	0.13893		2.44641	0.82234	0.12362		2.54419	1.10902	0.11213											6.70315	0.40462		--	--		4.17713	0.44859						2.5596	0.4554	0.12019	2.5596	0.81572						2.5596	0.4554	0.12019	2.5596	0.80494
2.49393	0.34775	0.1379		2.45155	0.87769	0.12267		2.54934	1.01618	0.11154											6.71625	0.58821		--	--		4.18496	0.46104						2.5648	0.76027	0.11974	2.5648	0.81318						2.5648	0.76027	0.11974	2.5648	0.80208
2.49907	0.4569	0.13801		2.4567	0.95029	0.12215		2.55449	1.0031	0.11255											6.72934	0.60372		--	--		4.19279	0.55668						2.5699	0.60755	0.12057	2.5699	0.81065						2.5699	0.60755	0.12057	2.5699	0.79922
2.50422	0.27693	0.13826		2.46185	0.8313	0.12302		2.55963	0.76025	0.1112											6.74244	0.54243		--	--		4.20062	0.42302						2.5751	0.72202	0.12302	2.5751	0.80814						2.5751	0.72202	0.12302	2.5751	0.7964
2.50936	0.45255	0.13837		2.46699	0.65801	0.12185		2.56478	0.81888	0.11101											6.75554	0.92092		--	--		4.20846	0.43309						2.5802	0.69591	0.12346	2.5802	0.80564						2.5802	0.69591	0.12346	2.5802	0.79358
2.5145	0.48392	0.13729		2.47214	0.86126	0.12158		2.56993	0.98565	0.11211											6.76864	0.49827		--	--		4.21629	0.36206						2.5854	0.89489	0.12539	2.5854	0.80316						2.5854	0.89489	0.12539	2.5854	0.79081
2.51965	0.34138	0.13805		2.47729	0.87936	0.12231		2.57507	0.97375	0.11422											6.78173	0.935		--	--		4.22412	0.39983						2.5905	0.74428	0.12601	2.5905	0.80069						2.5905	0.74428	0.12601	2.5905	0.78804
2.52479	0.55052	0.13747		2.48243	0.80768	0.12172		2.58022	0.91627	0.11474											6.79483	0.86561		--	--		4.23195	0.5462						2.5957	0.90284	0.12558	2.5957	0.79824						2.5957	0.90284	0.12558	2.5957	0.7853
2.52994	0.7049	0.13728		2.48758	0.81004	0.12092		2.58536	0.83911	0.11627											6.80793	0.29213		--	--		4.23978	0.42009						2.6008	0.72338	0.12449	2.6008	0.7958						2.6008	0.72338	0.12449	2.6008	0.78258
2.53508	0.27603	0.1381		2.49273	0.904	0.12212		2.59051	0.81044	0.11683											6.82103	0.60199		--	--		4.24762	0.24052						2.606	0.73566	0.12319	2.606	0.79337						2.606	0.73566	0.12319	2.606	0.77989
2.54023	0.32756	0.13725		2.49787	0.50225	0.12076		2.59566	0.81336	0.11656											6.83412	0.68526		--	--		4.25545	0.48217						2.6111	0.8714	0.12239	2.6111	0.79095						2.6111	0.8714	0.12239	2.6111	0.77721
2.54537	0.37017	0.13692		2.50302	0.81946	0.12089		2.6008	0.84197	0.11541											6.84722	0.73977		--	--		4.26328	0.48176						2.6162	0.87456	0.12306	2.6162	0.78855						2.6162	0.87456	0.12306	2.6162	0.77456
2.55051	0.36691	0.13777		2.50817	0.72522	0.12077		2.60595	0.88708	0.11437											6.86032	0.30639		--	--		4.27111	0.44113						2.6214	0.68215	0.12223	2.6214	0.78615						2.6214	0.68215	0.12223	2.6214	0.77192
2.55566	0.3617	0.13719		2.51331	1.04212	0.1213		2.6111	0.99008	0.11358											6.87342	0.76574		--	--		4.27894	0.43588						2.6265	0.95421	0.12124	2.6265	0.78376						2.6265	0.95421	0.12124	2.6265	0.76931
2.5608	0.55709	0.13703		2.51846	0.63163	0.12001		2.61625	0.91557	0.11413											6.88651	0.73063		--	--		4.28678	0.40565						2.6317	0.97183	0.12173	2.6317	0.78138						2.6317	0.97183	0.12173	2.6317	0.76672
2.56595	0.30342	0.13717		2.52361	1.0596	0.1218		2.62139	0.97132	0.11364											6.89961	0.40234		--	--		4.29461	0.47371						2.6368	0.76808	0.12095	2.6368	0.779						2.6368	0.76808	0.12095	2.6368	0.76415
2.57109	0.43131	0.13778		2.52875	0.76972	0.12062		2.62654	0.931	0.11255											6.91271	0.64656		--	--		4.30244	0.33185						2.642	0.81668	0.12056	2.642	0.77664						2.642	0.81668	0.12056	2.642	0.76159
2.57624	0.41269	0.13989		2.5339	0.92249	0.12049		2.63168	0.77774	0.11282											6.9258	0.63828		--	--		4.31027	0.34402						2.6471	0.89808	0.12213	2.6471	0.77428						2.6471	0.89808	0.12213	2.6471	0.75906
2.58138	0.5873	0.14162		2.53905	0.79447	0.12071		2.63683	0.97623	0.11262											6.9389	0.27656		--	--		4.3181	0.48839						2.6523	0.80242	0.12131	2.6523	0.77192						2.6523	0.80242	0.12131	2.6523	0.75654
2.58652	0.373	0.14337		2.54419	0.91369	0.12065		2.64198	0.97958	0.11199											6.952	0.84886		--	--		4.32594	0.41891						2.6574	1.02929	0.12101	2.6574	0.76957						2.6574	1.02929	0.12101	2.6574	0.75404
2.59167	0.5483	0.14293		2.54934	0.88439	0.12005		2.64712	0.78122	0.11318											6.9651	0.9374		--	--		4.33377	0.47672						2.6626	0.65157	0.12137	2.6626	0.76722						2.6626	0.65157	0.12137	2.6626	0.75156
2.59681	0.33526	0.1439		2.55449	0.9643	0.12105		2.65227	0.97522	0.11276											6.97819	0.53121		--	--		4.3416	0.40359						2.6677	0.70832	0.12124	2.6677	0.76488						2.6677	0.70832	0.12124	2.6677	0.7491
2.60196	0.03331	0.14123		2.55963	0.4554	0.12019		2.65742	0.83945	0.11201											6.99129	0.60797		--	--		4.34943	0.40091						2.6729	0.65896	0.12049	2.6729	0.76254						2.6729	0.65896	0.12049	2.6729	0.74666
2.6071	0.52796	0.13982		2.56478	0.76027	0.11974		2.66256	0.65261	0.11237											7.00439	0.55347		--	--		4.35726	0.53331						2.678	0.81088	0.1208	2.678	0.7602						2.678	0.81088	0.1208	2.678	0.74423
2.61225	0.42367	0.13983		2.56993	0.60755	0.12057		2.66771	0.68343	0.11229											--	--		--	--		4.36509	0.44598						2.6832	0.59886	0.12044	2.6832	0.75786						2.6832	0.59886	0.12044	2.6832	0.74182
2.61739	0.28894	0.13924		2.57507	0.72202	0.12302		2.67286	0.6381	0.11158											--	--		--	--		4.37293	0.44049						2.6883	0.7116	0.12008	2.6883	0.75552						2.6883	0.7116	0.12008	2.6883	0.73943
2.62253	0.71834	0.13899		2.58022	0.69591	0.12346		2.678	0.91846	0.11202											--	--		--	--		4.38076	0.34616						2.6934	0.88297	0.12075	2.6934	0.75319						2.6934	0.88297	0.12075	2.6934	0.73705
2.62768	0.37351	0.13918		2.58536	0.89489	0.12539		2.68315	0.81595	0.11175											--	--		--	--		4.38859	0.58797						2.6986	0.78528	0.12063	2.6986	0.75085						2.6986	0.78528	0.12063	2.6986	0.73469
2.63282	0.27094	0.13815		2.59051	0.74428	0.12601		2.6883	0.86802	0.11137											--	--		--	--		4.39642	0.53445						2.7037	0.7143	0.12008	2.7037	0.74852						2.7037	0.7143	0.12008	2.7037	0.73234
2.63797	0.39234	0.13811		2.59566	0.90284	0.12558		2.69344	0.79015	0.11201											--	--		--	--		4.40425	0.39266						2.7089	0.80034	0.12059	2.7089	0.74618						2.7089	0.80034	0.12059	2.7089	0.73001
2.64311	0.40112	0.13829		2.6008	0.72338	0.12449		2.69859	0.75218	0.11196											--	--		--	--		4.41209	0.38168						2.714	0.85163	0.11987	2.714	0.74384						2.714	0.85163	0.11987	2.714	0.72769
2.64825	0.359	0.13826		2.60595	0.73566	0.12319		2.70374	0.74196	0.11129											--	--		--	--		4.41992	0.45636						2.7192	0.77715	0.11931	2.7192	0.7415						2.7192	0.77715	0.11931	2.7192	0.72539
2.6534	0.60713	0.13813		2.6111	0.8714	0.12239		2.70888	0.69482	0.11182											--	--		--	--		4.42775	0.40557						2.7243	0.65475	0.12003	2.7243	0.73915						2.7243	0.65475	0.12003	2.7243	0.7231
2.65854	0.32722	0.13823		2.61625	0.87456	0.12306		2.71403	0.88362	0.11151											--	--		--	--		4.43558	0.58647						2.7295	0.70695	0.11947	2.7295	0.73681						2.7295	0.70695	0.11947	2.7295	0.72082
2.66369	0.61166	0.138		2.62139	0.68215	0.12223		2.71918	0.55961	0.11042											--	--		--	--		4.44341	0.43305						2.7346	0.78755	0.11913	2.7346	0.73445						2.7346	0.78755	0.11913	2.7346	0.71856
2.66883	0.56409	0.13769		2.62654	0.95421	0.12124		2.72432	0.91114	0.11149											--	--		--	--		4.45125	0.54855						2.7398	0.6593	0.11967	2.7398	0.7321						2.7398	0.6593	0.11967	2.7398	0.71631
2.67398	0.18964	0.13764		2.63168	0.97183	0.12173		2.72947	0.81982	0.11089											--	--		--	--		4.45908	0.50301						2.7449	0.58687	0.11989	2.7449	0.72974						2.7449	0.58687	0.11989	2.7449	0.71407
2.67912	0.38929	0.13778		2.63683	0.76808	0.12095		2.73462	0.82067	0.11072											--	--		--	--		4.46691	0.5195						2.7501	0.66476	0.11869	2.7501	0.72738						2.7501	0.66476	0.11869	2.7501	0.71184
2.68426	0.44144	0.13745		2.64198	0.81668	0.12056		2.73976	1.10093	0.11119											--	--		--	--		4.47474	0.40991						2.7552	0.63461	0.11988	2.7552	0.725						2.7552	0.63461	0.11988	2.7552	0.70963
2.68941	0.47473	0.13728		2.64712	0.89808	0.12213		2.74491	0.83959	0.11126											--	--		--	--		4.48257	0.59076						2.7603	0.62235	0.11897	2.7603	0.72263						2.7603	0.62235	0.11897	2.7603	0.70742
2.69455	0.19587	0.13721		2.65227	0.80242	0.12131		2.75006	0.85966	0.11048											--	--		--	--		4.49041	0.44189						2.7655	0.74187	0.11879	2.7655	0.72025						2.7655	0.74187	0.11879	2.7655	0.70522
2.6997	0.48766	0.13673		2.65742	1.02929	0.12101		2.7552	1.03412	0.11137											--	--		--	--		4.49824	0.44678						2.7706	0.78665	0.11937	2.7706	0.71786						2.7706	0.78665	0.11937	2.7706	0.70303
2.70484	0.46353	0.13714		2.66256	0.65157	0.12137		2.76035	0.7829	0.11047											--	--		--	--		4.50607	0.54874						2.7758	0.59509	0.1191	2.7758	0.71546						2.7758	0.59509	0.1191	2.7758	0.70086
2.70999	0.25429	0.1369		2.66771	0.70832	0.12124		2.7655	0.79855	0.11026											--	--		--	--		4.5139	0.54808						2.7809	0.62217	0.11845	2.7809	0.71306						2.7809	0.62217	0.11845	2.7809	0.69869
2.71513	0.40709	0.13622		2.67286	0.65896	0.12049		2.77064	0.66511	0.1105											--	--		--	--		4.52173	0.47591						2.7861	0.77804	0.11946	2.7861	0.71065						2.7861	0.77804	0.11946	2.7861	0.69653
2.72027	0.40036	0.13694		2.678	0.81088	0.1208		2.77579	0.73177	0.11064											--	--		--	--		4.52957	0.48958						2.7912	0.74732	0.11903	2.7912	0.70824						2.7912	0.74732	0.11903	2.7912	0.69437
2.72542	0.17282	0.13709		2.68315	0.59886	0.12044		2.78093	0.99596	0.1101											--	--		--	--		4.5374	0.35804						2.7964	0.85706	0.11903	2.7964	0.70581						2.7964	0.85706	0.11903	2.7964	0.69223
2.73056	0.52844	0.13644		2.6883	0.7116	0.12008		2.78608	0.76318	0.11078											--	--		--	--		4.54523	0.42465						2.8015	0.74264	0.11909	2.8015	0.70338						2.8015	0.74264	0.11909	2.8015	0.69009
2.73571	0.58137	0.13667		2.69344	0.88297	0.12075		2.79123	0.43535	0.11023											--	--		--	--		4.55306	0.5574						2.8067	0.64858	0.11836	2.8067	0.70093						2.8067	0.64858	0.11836	2.8067	0.68796
2.74085	0.32822	0.13628		2.69859	0.78528	0.12063		2.79637	0.86952	0.1105											--	--		--	--		4.56089	0.56584						2.8118	0.82355	0.11817	2.8118	0.69849						2.8118	0.82355	0.11817	2.8118	0.68583
2.746	0.37424	0.1357		2.70374	0.7143	0.12008		2.80152	0.8656	0.11057											--	--		--	--		4.56872	0.54795						2.817	0.65434	0.12049	2.817	0.69602						2.817	0.65434	0.12049	2.817	0.68371
2.75114	0.33942	0.13652		2.70888	0.80034	0.12059		2.80667	0.78968	0.11005											--	--		--	--		4.57656	0.56799						2.8221	0.56092	0.12101	2.8221	0.69356						2.8221	0.56092	0.12101	2.8221	0.6816
2.75629	0.4975	0.13676		2.71403	0.85163	0.11987		2.81181	0.77744	0.10966											--	--		--	--		4.58439	0.47752						2.8273	0.81141	0.12123	2.8273	0.69108						2.8273	0.81141	0.12123	2.8273	0.67949
2.76143	0.35366	0.1354		2.71918	0.77715	0.11931		2.81696	0.72087	0.11172											--	--		--	--		4.59222	0.50486						2.8324	0.75722	0.12175	2.8324	0.68859						2.8324	0.75722	0.12175	2.8324	0.67739
2.76657	0.29612	0.1358		2.72432	0.65475	0.12003		2.82211	0.83875	0.11233											--	--		--	--		4.60005	0.42905						2.8375	0.65968	0.12253	2.8375	0.6861						2.8375	0.65968	0.12253	2.8375	0.67528
2.77172	0.34101	0.13686		2.72947	0.70695	0.11947		2.82725	0.58544	0.11256											--	--		--	--		4.60788	0.52059						2.8427	0.79629	0.12189	2.8427	0.68359						2.8427	0.79629	0.12189	2.8427	0.67319
2.77686	0.19987	0.13559		2.73462	0.78755	0.11913		2.8324	0.6047	0.1128											--	--		--	--		4.61572	0.43						2.8478	0.75742	0.12193	2.8478	0.68108						2.8478	0.75742	0.12193	2.8478	0.67109
2.78201	0.26165	0.13578		2.73976	0.6593	0.11967		2.83755	0.85537	0.11385											--	--		--	--		4.62355	0.456						2.853	0.67611	0.12244	2.853	0.67855						2.853	0.67611	0.12244	2.853	0.66901
2.78715	0.15695	0.13587		2.74491	0.58687	0.11989		2.84269	0.73102	0.11313											--	--		--	--		4.63138	0.4981						2.8581	0.70369	0.12152	2.8581	0.67602						2.8581	0.70369	0.12152	2.8581	0.66692
2.7923	0.33278	0.13534		2.75006	0.66476	0.11869		2.84784	0.8289	0.11331											--	--		--	--		4.63921	0.61456						2.8633	0.64687	0.12198	2.8633	0.67347						2.8633	0.64687	0.12198	2.8633	0.66484
2.79744	0.45364	0.13602		2.7552	0.63461	0.11988		2.85299	0.69922	0.11345											--	--		--	--		4.64704	0.51434						2.8684	0.85102	0.12195	2.8684	0.67092						2.8684	0.85102	0.12195	2.8684	0.66275
2.80258	0.35949	0.13599		2.76035	0.62235	0.11897		2.85813	0.69208	0.1126											--	--		--	--		4.65488	0.60146						2.8736	0.61324	0.1215	2.8736	0.66836						2.8736	0.61324	0.1215	2.8736	0.66067
2.80773	0.31991	0.13558		2.7655	0.74187	0.11879		2.86328	0.91732	0.11325											--	--		--	--		4.66271	0.2612						2.8787	0.88237	0.122	2.8787	0.66579						2.8787	0.88237	0.122	2.8787	0.65859
2.81287	0.13596	0.13588		2.77064	0.78665	0.11937		2.86843	0.76436	0.11321											--	--		--	--		4.67054	0.49527						2.8839	0.60646	0.12154	2.8839	0.6632						2.8839	0.60646	0.12154	2.8839	0.65652
2.81802	0.21292	0.13744		2.77579	0.59509	0.1191		2.87357	0.75225	0.11295											--	--		--	--		4.67837	0.55674						2.889	0.66543	0.12089	2.889	0.66061						2.889	0.66543	0.12089	2.889	0.65444
2.82316	0.43898	0.13749		2.78093	0.62217	0.11845		2.87872	0.58904	0.11274											--	--		--	--		4.6862	0.54067						2.8942	0.55634	0.12127	2.8942	0.65801						2.8942	0.55634	0.12127	2.8942	0.65236
2.8283	0.17302	0.13901		2.78608	0.77804	0.11946		2.88387	0.99696	0.11328											--	--		--	--		4.69404	0.43614						2.8993	0.71424	0.12084	2.8993	0.6554						2.8993	0.71424	0.12084	2.8993	0.65028
2.83345	0.41518	0.13961		2.79123	0.74732	0.11903		2.88901	0.90299	0.11254											--	--		--	--		4.70187	0.48602						2.9045	0.72047	0.12014	2.9045	0.65278						2.9045	0.72047	0.12014	2.9045	0.64821
2.83859	0.46905	0.1387		2.79637	0.85706	0.11903		2.89416	0.66106	0.11238											--	--		--	--		4.7097	0.44288						2.9096	0.46899	0.12075	2.9096	0.65015						2.9096	0.46899	0.12075	2.9096	0.64613
2.84374	0.27539	0.13943		2.80152	0.74264	0.11909		2.89931	0.6403	0.1123											--	--		--	--		4.71753	0.54478						2.9147	0.59759	0.12121	2.9147	0.64751						2.9147	0.59759	0.12121	2.9147	0.64405
2.84888	0.17005	0.13991		2.80667	0.64858	0.11836		2.90445	0.76287	0.11159											--	--		--	--		4.72536	0.40539						2.9199	0.85705	0.12096	2.9199	0.64486						2.9199	0.85705	0.12096	2.9199	0.64197
2.85403	0.29108	0.1386		2.81181	0.82355	0.11817		2.9096	0.67557	0.11219											--	--		--	--		4.7332	0.47919						2.925	0.6411	0.12158	2.925	0.6422						2.925	0.6411	0.12158	2.925	0.63988
2.85917	0.31097	0.13934		2.81696	0.65434	0.12049		2.91475	0.97346	0.11295											--	--		--	--		4.74103	0.4918						2.9302	0.50212	0.12334	2.9302	0.63954						2.9302	0.50212	0.12334	2.9302	0.6378
2.86431	0.41809	0.13908		2.82211	0.56092	0.12101		2.91989	0.71627	0.11202											--	--		--	--		4.74886	0.57214						2.9353	0.85782	0.12519	2.9353	0.63686						2.9353	0.85782	0.12519	2.9353	0.63571
2.86946	0.22374	0.13848		2.82725	0.81141	0.12123		2.92504	0.90411	0.11292											--	--		--	--		4.75669	0.56733						2.9405	0.69394	0.12685	2.9405	0.63418						2.9405	0.69394	0.12685	2.9405	0.63362
2.8746	0.48851	0.13928		2.8324	0.75722	0.12175		2.93019	0.82614	0.11438											--	--		--	--		4.76452	0.47766						2.9456	0.67901	0.12783	2.9456	0.63149						2.9456	0.67901	0.12783	2.9456	0.63153
2.87975	0.26053	0.13971		2.83755	0.65968	0.12253		2.93533	0.85025	0.11618											--	--		--	--		4.77235	0.54219						2.9508	0.73618	0.12837	2.9508	0.62879						2.9508	0.73618	0.12837	2.9508	0.62944
2.88489	0.40391	0.13759		2.84269	0.79629	0.12189		2.94048	0.66853	0.1178											--	--		--	--		4.78019	0.58636						2.9559	0.63514	0.12936	2.9559	0.62609						2.9559	0.63514	0.12936	2.9559	0.62734
2.89004	0.09094	0.13808		2.84784	0.75742	0.12194		2.94563	0.96013	0.11905											--	--		--	--		4.78802	0.40325						2.9611	0.61628	0.12991	2.9611	0.62338						2.9611	0.61628	0.12991	2.9611	0.62524
2.89518	0.24596	0.13873		2.85299	0.67611	0.12244		2.95077	0.71567	0.11939											--	--		--	--		4.79585	0.38426						2.9662	0.67977	0.13107	2.9662	0.62066						2.9662	0.67977	0.13107	2.9662	0.62314
2.90033	0.30604	0.13798		2.85813	0.70369	0.12152		2.95592	0.72107	0.12032											--	--		--	--		4.80368	0.44197						2.9714	0.8385	0.13228	2.9714	0.61794						2.9714	0.8385	0.13228	2.9714	0.62103
2.90547	0.063	0.13783		2.86328	0.64687	0.12198		2.96107	0.88256	0.12096											--	--		--	--		4.81151	0.48626						2.9765	0.70302	0.13229	2.9765	0.6152						2.9765	0.70302	0.13229	2.9765	0.61892
2.91061	0.20846	0.13844		2.86843	0.85102	0.12195		2.96621	0.87844	0.12162											--	--		--	--		4.81935	0.58457						2.9817	0.62834	0.13294	2.9817	0.61247						2.9817	0.62834	0.13294	2.9817	0.6168
2.91576	0.28544	0.13742		2.87357	0.61324	0.1215		2.97136	0.76012	0.1226											--	--		--	--		4.82718	0.54584						2.9868	0.63713	0.13455	2.9868	0.60973						2.9868	0.63713	0.13455	2.9868	0.61468
2.9209	0.37634	0.13801		2.87872	0.88237	0.122		2.9765	0.77926	0.12298											--	--		--	--		4.83501	0.49808						2.9919	0.87258	0.13427	2.9919	0.60699						2.9919	0.87258	0.13427	2.9919	0.61256
2.92605	0.23918	0.13914		2.88387	0.60646	0.12154		2.98165	0.56792	0.12313											--	--		--	--		4.84284	0.41541						2.9971	0.59669	0.13114	2.9971	0.60424						2.9971	0.59669	0.13114	2.9971	0.61043
2.93119	0.30647	0.14084		2.88901	0.66543	0.12089		2.9868	0.67126	0.12483											--	--		--	--		4.85067	0.71921						3.0022	0.61177	0.13089	3.0022	0.60149						3.0022	0.61177	0.13089	3.0022	0.6083
2.93634	0.40698	0.1433		2.89416	0.55634	0.12127		2.99194	0.87808	0.12488											--	--		--	--		4.85851	0.59729						3.0074	0.79874	0.1296	3.0074	0.59874						3.0074	0.79874	0.1296	3.0074	0.60617
2.94148	0.02249	0.14548		2.89931	0.71424	0.12084		2.99709	0.88831	0.12196											--	--		--	--		4.86634	0.54586						3.0125	0.72568	0.12865	3.0125	0.59598						3.0125	0.72568	0.12865	3.0125	0.60403
2.94662	0.30479	0.1457		2.90445	0.72047	0.12014		3.00224	0.85728	0.12142											--	--		--	--		4.87417	0.66146						3.0177	0.60978	0.12783	3.0177	0.59323						3.0177	0.60978	0.12783	3.0177	0.60189
2.95177	0.38159	0.14738		2.9096	0.46899	0.12075		3.00738	0.88559	0.12037											--	--		--	--		4.882	0.61915
2.95691	0.20525	0.14849		2.91475	0.59759	0.12121		3.01253	0.74199	0.1193											--	--		--	--		4.88983	0.5637
2.96206	0.34258	0.14797		2.91989	0.85705	0.12096		3.01768	0.78181	0.11917											--	--		--	--		4.89767	0.50057
2.9672	0.28178	0.15014		2.92504	0.6411	0.12158		3.02282	0.66215	0.11888											--	--		--	--		4.9055	0.57862
2.97234	0.4042	0.15135		2.93019	0.50212	0.12334		3.02797	0.80069	0.11815											--	--		--	--		4.91333	0.44996
2.97749	0.44553	0.15119		2.93533	0.85782	0.12519		3.03312	0.65912	0.11834											--	--		--	--		4.92116	0.50467
2.98263	0.23475	0.15238		2.94048	0.69394	0.12685		3.03826	0.6966	0.1187											--	--		--	--		4.92899	0.75058
2.98778	0.10247	0.15372		2.94563	0.67901	0.12783		3.04341	0.75835	0.11737											--	--		--	--		4.93682	0.33428
2.99292	-0.02447	0.15273		2.95077	0.73618	0.12837		3.04856	0.93249	0.11825											--	--		--	--		4.94466	0.57177
2.99807	0.29384	0.14978		2.95592	0.63514	0.12936		3.0537	0.7778	0.11834											--	--		--	--		4.95249	0.44631
3.00321	0.17974	0.14912		2.96107	0.61628	0.12991		3.05885	0.90649	0.11849											--	--		--	--		4.96032	0.35806
3.00835	0.2083	0.1473		2.96621	0.67977	0.13107		3.064	0.39235	0.11787											--	--		--	--		4.96815	0.46556
3.0135	0.09898	0.14535		2.97136	0.8385	0.13228		3.06914	0.74145	0.11823											--	--		--	--		4.97598	0.60195
3.01864	0.44324	0.14785		2.9765	0.70302	0.13229		3.07429	0.83068	0.11741											--	--		--	--		4.98382	0.43231
3.02379	0.28418	0.14552		2.98165	0.62834	0.13294		3.07944	0.80401	0.11796											--	--		--	--		4.99165	0.50909
3.02893	0.3335	0.14559		2.9868	0.63713	0.13455		3.08458	0.6464	0.118											--	--		--	--		4.99948	0.36815
3.03408	0.36489	0.14598		2.99194	0.87258	0.13427		3.08973	0.71794	0.11753											--	--		--	--		5.00731	0.40904
3.03922	0.27599	0.1448		2.99709	0.59669	0.13114		3.09488	0.65203	0.11732											--	--		--	--		5.01514	0.53771
3.04436	0.34068	0.14429		3.00224	0.61177	0.13089		3.10002	0.7994	0.11769											--	--		--	--		5.02298	0.54981
3.04951	0.3395	0.1459		3.00738	0.79874	0.1296		3.10517	0.59289	0.11689											--	--		--	--		5.03081	0.51872
3.05465	0.31375	0.1455		3.01253	0.72568	0.12865		3.11032	0.6985	0.11748											--	--		--	--		5.03864	0.51696
3.0598	0.13812	0.14451		3.01768	0.60978	0.12783		3.11546	0.71452	0.11697											--	--		--	--		5.04647	0.56443
3.06494	0.30541	0.14609		3.02282	0.60984	0.12837		3.12061	0.8285	0.11592											--	--		--	--		5.0543	0.59468
3.07009	0.29216	0.14483		3.02797	0.43921	0.12704		3.12575	0.81884	0.1161											--	--		--	--		5.06213	0.58778
3.07523	0.16687	0.14469		3.03312	0.68615	0.12738		3.1309	0.68715	0.11663											--	--		--	--		5.06997	0.67034
3.08037	0.00898	0.14547		3.03826	0.79792	0.12797		3.13605	0.77742	0.11496											--	--		--	--		5.0778	0.41331
3.08552	0.35588	0.14449		3.04341	0.81504	0.12654		3.1412	0.838	0.11613											--	--		--	--		5.08563	0.46347
3.09066	0.19811	0.1438		3.04856	0.55685	0.12691		3.14634	0.57442	0.11526											--	--		--	--		5.09346	0.53927
3.09581	0.36619	0.14493		3.0537	0.58803	0.12707															--	--		--	--		5.10129	0.63051
3.10095	0.07609	0.14388		3.05885	0.65423	0.12761															--	--		--	--		5.10913	0.5061
3.1061	0.30126	0.14355		3.064	0.57167	0.12742															--	--		--	--		5.11696	0.66078
3.11124	0.27109	0.1446		3.06914	0.95958	0.12754															--	--		--	--		5.12479	0.56795
3.11638	0.15142	0.14347		3.07429	0.28509	0.12606															--	--		--	--		5.13262	0.53745
3.12153	0.23273	0.14291		3.07944	0.85059	0.1271															--	--		--	--		5.14045	0.5003
3.12667	0.19369	0.14352		3.08458	0.64852	0.12731															--	--		--	--		5.14829	0.32793
3.13182	0.38705	0.14231		3.08973	0.62017	0.1263															--	--		--	--		5.15612	0.44016
3.13696	0.81706	0.142		3.09488	0.8032	0.12662															--	--		--	--		5.16395	0.61987
3.14211	0.12341	0.1427		3.10002	0.88684	0.12677															--	--		--	--		5.17178	0.66975
				3.10517	0.84849	0.12643															--	--		--	--		5.17961	0.64063
				3.11032	0.54119	0.12642															--	--		--	--		5.18745	0.65162
				3.11546	1.03421	0.12624															--	--		--	--		5.19528	0.59074
				3.12061	0.64188	0.12504															--	--		--	--		5.20311	0.52047
				3.12575	0.70264	0.12499															--	--		--	--		5.21094	0.64439
				3.1309	0.55337	0.1256															--	--		--	--		5.21877	0.56087
				3.13605	0.8147	0.12412															--	--		--	--		5.2266	0.56182
				3.1412	0.69553	0.12495															--	--		--	--		5.23444	0.4276
				3.14634	0.75995	0.12434															--	--		--	--		5.24227	0.64818
																					--	--		--	--		5.2501	0.56047
																					--	--		--	--		5.25793	0.52996
																					--	--		--	--		5.26576	0.50953
																					--	--		--	--		5.2736	0.5177
																					--	--		--	--		5.28143	0.62397
																					--	--		--	--		5.28926	0.61265
																					--	--		--	--		5.29709	0.4124
																					--	--		--	--		5.30492	0.64237
																					--	--		--	--		5.31276	0.60405
																					--	--		--	--		5.32059	0.6886
																					--	--		--	--		5.32842	0.49928
																					--	--		--	--		5.33625	0.77225
																					--	--		--	--		5.34408	0.74335
																					--	--		--	--		5.35192	0.44654
																					--	--		--	--		5.35975	0.76244
																					--	--		--	--		5.36758	0.72135
																					--	--		--	--		5.37541	0.63948
																					--	--		--	--		5.38324	0.60258
																					--	--		--	--		5.39107	0.69999
																					--	--		--	--		5.39891	0.55624
																					--	--		--	--		5.40674	0.65465
																					--	--		--	--		5.41457	0.60835
																					--	--		--	--		5.4224	0.62012
																					--	--		--	--		5.43023	0.62176
																					--	--		--	--		5.43807	0.49553
																					--	--		--	--		5.4459	0.66632
																					--	--		--	--		5.45373	0.59435
																					--	--		--	--		5.46156	0.60046
																					--	--		--	--		5.46939	0.74553
																					--	--		--	--		5.47723	0.65513
																					--	--		--	--		5.48506	0.68942
																					--	--		--	--		5.49289	0.71826
																					--	--		--	--		5.50072	0.58234
																					--	--		--	--		5.50855	0.46701
																					--	--		--	--		5.51639	0.68452
																					--	--		--	--		5.52422	0.60472
																					--	--		--	--		5.53205	0.79383
																					--	--		--	--		5.53988	0.59224
																					--	--		--	--		5.54771	0.49688
																					--	--		--	--		5.55554	0.60852
																					--	--		--	--		5.56338	0.5994
																					--	--		--	--		5.57121	0.57904
																					--	--		--	--		5.57904	0.5169
																					--	--		--	--		5.58687	0.45181
																					--	--		--	--		5.5947	0.75671
																					--	--		--	--		5.60254	0.58846
																					--	--		--	--		5.61037	0.5272
																					--	--		--	--		5.6182	0.54253
																					--	--		--	--		5.62603	0.72729
																					--	--		--	--		5.63386	0.54033
																					--	--		--	--		5.6417	0.72851
																					--	--		--	--		5.64953	0.53715
																					--	--		--	--		5.65736	0.77187
																					--	--		--	--		5.66519	0.57342
																					--	--		--	--		5.67302	0.66347
																					--	--		--	--		5.68086	0.55903
																					--	--		--	--		5.68869	0.76413
																					--	--		--	--		5.69652	0.74625
																					--	--		--	--		5.70435	0.62569
																					--	--		--	--		5.71218	0.67142
																					--	--		--	--		5.72001	0.84822
																					--	--		--	--		5.72785	0.71637
																					--	--		--	--		5.73568	0.7496
																					--	--		--	--		5.74351	0.55357
																					--	--		--	--		5.75134	0.51047
																					--	--		--	--		5.75917	0.69727
																					--	--		--	--		5.76701	0.52973
																					--	--		--	--		5.77484	0.45832
																					--	--		--	--		5.78267	0.59485
																					--	--		--	--		5.7905	0.76008
																					--	--		--	--		5.79833	0.78589
																					--	--		--	--		5.80617	0.66857
																					--	--		--	--		5.814	0.60889
																					--	--		--	--		5.82183	0.55926
																					--	--		--	--		5.82966	0.5791
																					--	--		--	--		5.83749	0.55829
																					--	--		--	--		5.84533	0.7346
																					--	--		--	--		5.85316	0.58306
																					--	--		--	--		5.86099	0.74519
																					--	--		--	--		5.86882	0.91358
																					--	--		--	--		5.87665	0.63534
																					--	--		--	--		5.88448	0.80388
																					--	--		--	--		5.89232	0.69188
																					--	--		--	--		5.90015	0.72526
																					--	--		--	--		5.90798	0.52897
																					--	--		--	--		5.91581	0.4918
																					--	--		--	--		5.92364	0.65406
																					--	--		--	--		5.93148	0.5739
																					--	--		--	--		5.93931	0.78592
																					--	--		--	--		5.94714	0.70458
																					--	--		--	--		5.95497	0.79025
																					--	--		--	--		5.9628	0.79184
																					--	--		--	--		5.97064	0.72288
																					--	--		--	--		5.97847	0.85232
																					--	--		--	--		5.9863	0.67982
																					--	--		--	--		5.99413	0.76976
																					--	--		--	--		6.00196	0.6826
																					--	--		--	--		6.0098	0.70921
																					--	--		--	--		6.01763	0.62792
																					--	--		--	--		6.02546	0.83029
																					--	--		--	--		6.03329	0.7756
																					--	--		--	--		6.04112	0.81877
																					--	--		--	--		6.04895	0.74986
																					--	--		--	--		6.05679	0.61899
																					--	--		--	--		6.06462	0.6635
																					--	--		--	--		6.07245	0.89455
																					--	--		--	--		6.08028	0.81548
																					--	--		--	--		6.08811	0.73494

## Sheet: Fig.8
Figure 8 panel a																				Figure 8 panel b				Figure 8 panel c
frHMGB1•CXCL12 PLA treated or not with Ac-pep										frHMGB1•CXCL12 PLA treated or not with AMD300										frHMGB1•CXCL12 PLA dot count				AB1 treated or not with the preformed frHMGB1•CXCL12 complex									AB1 treated or not with the preformed tailless frHMGB1-TL•CXCL12 complex
Compound	Dose (nM)	FOV 1	FOV 2	FOV 3	FOV 4	Average	Standard Deviation	One-way ANOVA1		Compound	Dose (nM)	FOV 1	FOV 2	FOV 3	FOV 4	Average	Standard Deviation	One-way ANOVA1		Exp1	WT	CXCR4-/-		Compound	Dose	Exp1	EXp1	Exp3	Exp4	Average	Standard Deviation		Compound	Dose	Exp1	EXp1	Exp3	Exp4	Average	Standard Deviation	Two-way ANOVA2
Vehicle	0	326754	340098	400483	387659	363748	35819.3	-		Vehicle	0	267848	318902	442044	316729	336381	64329.5	-		FOV 1	54	0		Vehicle	0	399784	302564	309504	329993	335461	44434.7		Vehicle	0	326061	282354	340749	324938	318526	25167.2	>0.9999
Ac-pep	10	276262	389174	402821	309503	344440	61314.2	0.8107		AMD300	10	280950	236226	290562	258856	266648	20991.9	0.0816		FOV 2	29	0		frHMGB1•CXCL12	10 pm	411368	444403	322914	323634	375580	61885.6		frHMGB1-TL•CXCL12	10 pm	357355	348419	376650	427904	377582	35556.5	>0.9999
Ac-pep	30	258937	231483	253253	242207	246470	12168.5	0.0023		AMD300	30	214009	197261	249480	230015	222691	19322	0.0054		FOV 3	34	1.5		frHMGB1•CXCL12	30 pm	376455	318961	429848	436443	390427	54693.4		frHMGB1-TL•CXCL12	30 pm	566775	301304	366705	368008	400698	115014	0.9985
Ac-pep	100	193655	227116	235184	194757	212678	18695	0.0003		AMD300	100	181912	168535	194022	172865	179334	9757.69	0.0005		FOV 4	12	0.71		frHMGB1•CXCL12	100 pm	564236	564539	567129	522455	554590	21462.5		frHMGB1-TL•CXCL12	100 pm	400046	455336	363584	449591	417139	43483.5	0.0004
1. One-way ANOVA with Dunnet's multiple comparisons versus "0"																				FOV 5	27	1.25		frHMGB1•CXCL12	300 pm	589432	601586	590832	590545	593099	5690.29		frHMGB1-TL•CXCL12	300 pm	431972	444631	425702	434419	434181	7874.69	0.0003
																				FOV 6	23	1.33		frHMGB1•CXCL12	1 nM	612398	634952	689332	644952	645408	32293		frHMGB1-TL•CXCL12	1 nM	443309	425248	362767	535459	441696	71401.3	<0.0001
																				Average	29.8333	0.798333		frHMGB1•CXCL12	3 nM	599912	650902	648239	641892	635236	23850.8		frHMGB1-TL•CXCL12	3 nM	587028	430625	518253	426596	490626	76934.1	0.0013
																				Standard deviation	13.963	0.67253		frHMGB1•CXCL12	10 nM	598740	663298	623491	649921	633862	28667.5		frHMGB1-TL•CXCL12	10 nM	470451	458601	526170	541559	499195	40810.3	0.0032
																				Two-tailed Mann Whitney Test	0.0022			2. Two-way ANOVA with Sidak's multiple comparisons - frHMGB1•CXCL12 versus tailless frHMGB1•CXCL12 compared at each concentration

## Sheet: Table1
Table 1
Thermodynamic parameters of the interactions between CXCL12 and Ac-pep, frHMGB1 and frHMGB1-TL
		ITC1					MST2
		Kd1	Kd2	∆H1	∆H2		Kd[NaCl]=20mM	Kd[NaCl]=150mM
		(μM)	(μM)	(kcal/mol)	(kcal/mol)		(μM)	(μM)
Ac-pep		0.6 ± 0.1	0.1 ± 0.1	-10.4 ± 0.8	1.6 ± 0.7		0.6 ± 0.1	5.0 ± 0.6
frHMGB1		1.2 ± 0.4	7.8 x 10-3 ± 1.5 x 10-2	-1.4 ± 0.1	-2.1 ± 0.2		1.7 ± 0.2	31.8 ± 1.4
frHMGB1-TL		n.d	n.d	n.d	n.d		12.5 ± 5.5	81.4 ± 6.8
1 CXCL12 is the titrant, n=2 independent replicates, error estimates from covariance matrix
2 values are mean ± standard deviation of n=3 independent replicates

## Sheet: Suppl Fig.3
Supplementary Figure3 panel b,c						Supplementary Figure3 panel f,g						Supplementary Figure3 panel j,k
Analysis of CXCL12-LM - Ac-pep titration						Analysis of CXCL12-LM - frHMGB1-TL titration						Analysis of CXCL12-LM - frHMGB1 titration
CXCL12-LM residue	CSP (ppm)	Avg + σ0	I/I0	Avg - SD		CXCL12-LM residue	CSP (ppm)	Avg + σ0	I/I0	Avg - SD		CXCL12-LM residue	CSP (ppm)	Avg + σ0	I/I0	Avg - SD
3	0.0718075	0.12737	0.18634631	0.12537		3	0.00280784	0.0062919	0.81397222	0.71952		3	0.026432	0.08249	0.58353597	0.21439
4	0.073575		0.085073124			4	0.00387315		0.72128131			4	0.0267103		0.59168111			σ0: corrected standard deviation
5	0.0793437		0.22391875			5	0.00199136		0.7527189			5	0.028413		0.50537685			SD: standard deviation
6	0.100593		0.26013894			6	0.00313899		0.70641643			6	0.0345364		0.51108488
7	0.0784959		0.19899687			7	0.00223768		0.71843178			7	0.0278479		0.46324833
8	0.0717672		0.32337135			8	0.00350498		0.72067722			8	0.0177079		0.43336264
9	0.147237		0.20925532			9	0.00114392		0.71498113			9	0.0223341		0.35461078
11	0.0586225		0.088177917			11	0.00288233		0.78672629			11	0.0473376		0.32150242
13	0.00830119		0.21038904			12	0.00370643		0.53292222			12	0.064129		0.16497948
14	0.0765142		0.18380712			13	0.00162428		0.76357938			13	0.0117025		0.37780764
15	0.0150142		0.17942242			14	0.000485489		0.85790983			14	0.0441801		0.37863133
16	0.0815331		0.152226			15	0.00450966		0.79676995			15	0.00249893		0.30590498
17	0.0817702		0.69367506			16	0.00283833		0.73969193			16	0.0521214		0.28927068
19	0.0238671		0.21197804			17	0.0136185		0.66681185			17	0.048663		0.23000935
20	0.0746693		0.15655047			18	0.0135804		0.75662146			18	0.0707025		0.35929103
21	0.0509822		0.18462387			19	0.00453065		0.86604143			19	0.0190812		0.32083201
22	0.0420218		0.22026766			20	0.00410845		0.83127101			20	0.00783195		0.24752245
23	0.327528		0.53137822			21	0.000747113		0.78899938			21	0.0269048		0.29977996
24	0.553293		0.18944177			22	0.0022985		0.84787581			22	0.00765505		0.39781319
25	0.565063		0.12361977			23	0.00927795		0.79306933			23	0.134425		0.41951477
26	0.172255		0.1763707			24	0.00917791		0.78466159			24	0.205305		0.43328902
27	0.0786193		0.22251182			25	0.011227		0.67435197			26	0.0701012		0.279554
28	0.0724226		0.19799827			26	0.0098475		0.75935774			27	0.02983		0.29088797
29	0.0932742		0.14611071			27	0.00221371		0.81623716			28	0.0355626		0.29258728
30	0.0262584		0.21304974			28	0.00543445		0.87899547			29	0.050364		0.31175634
31	0.172201		0.13541128			29	0.00328805		0.86700502			30	0.00966246		0.2827707
33	0.162393		0.20404373			30	0.00226975		0.74850642			31	0.128581		0.21028027
34	0.092604		0.21374792			31	0.00299623		0.77715569			33	0.142642		0.11083034
35	0.0665401		0.2047104			33	0.00493269		0.7150949			34	0.0640427		0.30040374
36	0.0190538		0.26068415			34	0.00529566		0.82603847			35	0.0288485		0.29754056
37	0.131751		0.2268257			35	0.00232019		0.79862222			36	0.0576148		0.28052102
38	0.347852		0.50571045			36	0.00219163		0.84879347			37	0.0610214		0.34192309
39	0.243086		0.20891979			37	0.00347821		0.81607			39	0.122089		0.28987816
40	0.0653391		0.21142401			38	0.00829472		0.84686237			40	0.0331475		0.28190356
41	0.119959		0.2186369			39	0.0044877		0.7631931			41	0.052024		0.32711381
42	0.0903898		0.17917453			40	0.00696075		0.79990254			42	0.0484486		0.26273916
43	0.0938061		0.19925113			41	0.00251451		0.82188318			43	0.0452888		0.25539593
44	0.0876739		0.43418629			42	0.00735432		0.84553563			44	0.0402518		0.34985205
45	0.191457		0.22918933			43	0.00441316		0.83895916			45	0.0864791		0.38755709
46	0.0598409		0.21298875			44	0.00392022		0.6459134			46	0.0285889		0.2789756
47	0.0440934		0.22778468			45	0.00820855		0.74325512			47	0.0289139		0.52877711
48	0.0875797		0.21380445			46	0.000680625		0.76446062			48	0.0268021		0.32901248
49	0.0853756		0.22159635			47	0.00277086		0.85113496			49	0.0358588		0.38809389
50	0.0738664		0.19934107			48	0.00270695		0.80570558			50	0.032558		0.34879792
51	0.0540141		0.26875491			49	0.00225076		0.84588099			51	0.0857085		0.12041577
52	0.0537042		0.16983005			50	0.00390908		0.83687053			52	0.0381784		0.24602682
54	0.0328077		0.17420041			51	0.00408833		0.78781166			54	0.0185465		0.40704075
55	0.0701		0.14399685			52	0.00483163		0.75555179			55	0.0100925		0.4800566
56	0.110931		0.37327163			54	0.00303148		0.76899553			56	0.0787695		0.19774281
57	0.110524		0.16027006			55	0.00185426		0.86503157			57	0.0146107		0.35921332
58	0.149376		0.19542647			56	0.0145673		0.61507838			58	0.0705837		0.28824566
59	0.010492		0.18341573			57	0.00447599		0.75271499			59	0.0199957		0.3058593
60	0.0386763		0.1673261			58	0.00744273		0.81731566			60	0.015195		0.34004867
61	0.158938		0.16456064			59	0.0033224		0.77987599			61	0.0341216		0.32220317
62	0.0617191		0.46673451			60	0.00233162		0.8325071			62	0.020522		0.17211492
63	0.0805071		0.22263208			61	0.003969		0.77632456			63	0.0319185		0.33616488
64	0.0554936		0.22324856			62	0.00599646		0.86945416			64	0.0452263		0.36319702
65	0.0480344		0.33341682			63	0.0024237		0.83331722			65	0.0741005		0.19823708
66	0.158831		0.20614661			64	0.00638287		0.78213583			66	0.134985		0.28336845
67	0.160328		0.22218703			65	0.00481821		0.82499202			67	0.126077		0.242412
68	0.108258		0.25312947			66	0.00679434		0.80464588			68	0.0837964		0.41899661
						67	0.00758531		0.80731655
						68	0.00434615		0.84600544

## Sheet: Suppl Fig.4
Supplementary Fig.4, panel a					Supplementary Fig.4, panel b					Supplementary Fig.4, panel c						Supplementary Fig.4, panel d						Supplementary Fig.4, panel e
dsHMGB1-TL - CXCL12 Titration					CXCL12 - dsHMGB1-TL Titration					dsHMGB1 - CXCL12 Titration						CXCL12 - dsHMGB1 Titration						MST CXCL12 - dsHMGB1 20:20									MST CXCL12 - frHMGB1 20:20
dsHMGB1-TL residue no.	CSP (ppm)	I/I0	Avg - SD		CXCL12 residue no.	CSP (ppm)	I/I0	Avg - SD		dsHMGB1 residue no.	CSP (ppm)	Avg + σ0	I/I0	Avg - SD		CXCL12 residue no.	CSP (ppm)	Avg + σ0	I/I0	Avg - SD		Analysis Settings									Analysis Settings
2	0.00166139	0.968154	0.92997		3	0.00090565	0.94225	0.91796		7	0.0310419	0.043442	0.446809	0.36089		3	0.021056	0.03395	0.737024	0.25914		Type of Analysis:	MST								Type of Analysis:	MST
3	0.00106125	0.964188			4	0.000937005	0.938929			9	0.0109968		0.485981			4	0.0186638		0.734784			Evaluation strategy:	On Time								Evaluation strategy:	On Time
4	0.000972511	0.967753			5	0.000805228	0.942088			10	0.00864226		0.439655			5	0.0182982		0.673773			Cold Region Start:	-1								Cold Region Start:	-1
6	0.00111451	0.98546			6	0.00108851	0.931886			11	0.010297		0.529197			6	0.0211686		0.785851			Cold Region End:	0								Cold Region End:	0
7	0.00111901	0.970905			7	0.00132652	0.915499			12	0.00861049		0.418578			7	0.0205894		0.554487			Hot Region Start:	4								Hot Region Start:	4
9	0.00178399	0.958291			8	0.0015388	0.892833			13	0.0364442		0.476033			8	0.00388715		0.522376			Hot Region End:	5								Hot Region End:	5
11	5.77235	0.952835			9	0.000134082	0.965791			14	0.0205659		0.465224			9	0.0214455		0.391813
12	0.000332773	1.04491			11	0.00041731	0.946726			15	0.0157887		0.754237			11	0.0401778		0.325739
13	0.0011913	0.968426			12	0.00146203	0.957807			16	0.0245213		0.59661			12	0.0461018		0.274969			Dose Response Curve						Fraction Bound Curve			Dose Response Curve						Fraction Bound Curve
14	0.000800156	0.912058			13	0.000915419	0.929481			17	0.0162447		0.420712			13	0.00591365		0.465553			Dose	Exp1	Exp2	Exp3	Average	Standard Deviation	Average	Standard Deviation		Dose	Exp1	Exp2	Exp3	Average	Standard Deviation	Average	Standard Deviation
15	0.000355061	1.01515			14	0.000478004	0.933375			18	0.00373631		0.579545			14	0.0275407		0.387192			9.15527e-09	886.337	874.073	875.469	878.594	4.31698	0.0266848	0.0666702		3.17383e-09	865.673	865.018878	865.346	865.346	0.835132	-0.00251629	0.0156787
16	0.00034907	0.998291			15	0.000614758	0.940642			19	0.0173139		0.530172			15	0.0231528		0.372452			1.83105e-08	885.709	872.949	894.275	878.653	6.01024	0.0163756	0.0708001		6.34766e-09	865.476	865.998	864.758	865.411	0.366558	-0.00135756	0.00736743
17	0.00424096	0.957863			16	0.000366617	0.928086			20	0.0151696		0.512281			16	0.00875644		0.398462			3.66211e-08	887.017	874.797	874.988	878.902	4.59793	0.0349457	0.0663065		1.26953e-08	866.501	865.769	864.497	865.589	0.369463	0.00183355	0.00595564
18	0.00121641	0.905117			17	0.00312326	0.862833			23	0.0063001		0.420262			17	0.0378851		0.345556			7.32422e-08	877.91	872.652	874.445	874.97	0.804918	-0.0312473	0.0083885		2.53906e-08	866.236	866.065	864.921	865.741	0.0882859	0.00454195	0.00227094
19	0.00101845	0.912746			18	0.00150264	0.962102			24	0.00750632		0.583916			18	0.0800199		0.380307			1.46484e-07	875.978	874.335	875.428	875.215	1.82448	-0.0327076	0.0216885		5.07812e-08	867.545	866.013	865.597	866.385	0.73783	0.0160621	0.0130307
20	0.000740769	0.883522			19	0.00167594	0.95053			26	0.0530789		0.559701			19	0.0257733		0.367262			2.92969e-07	882.396	874.51	881.126	879.311	3.21707	0.00607059	0.0302499		1.01562e-07	869.393	869.602	866.999	868.664	0.675003	0.0568207	0.0112633
21	0.000884173	0.966201			20	0.00065316	0.98795			27	0.0796499		0.798817			20	0.0470649		0.28115			5.85937e-07	877.736	877.032	876.896	877.189	1.96359	-0.00650334	0.0294956		2.03125e-07	870.54	874.237	870.539	871.772	1.90467	0.112388	0.0342517
22	0.000778709	0.975537			21	0.000615833	0.950375			28	0.0497918		0.537671			21	0.0236222		0.371715			1.17187e-06	893.074	878.993	878.111	879.907	0.764587	0.0374221	0		4.0625e-07	877.623	880.144	876.321	878.029	1.47101	0.224269	0.0261743
23	0.00288251	0.930361			22	0.000510727	0.979765			29	0.101877		0.530516			22	0.0268171		0.431205			2.34375e-06	882.929	879.706	882.441	881.66	1.83803	0.0397741	0.00853676		8.125e-07	884.107	886.748	883.577	884.811	1.38526	0.345526	0.0249148
25	0.00180455	0.874386			23	0.00374034	0.94982			30	0.0314826		0.393393			23	0.0823376		0.349208			4.6875e-06	893.776	885.875	885.444	888.333	2.30553	0.13987	0.0303728		1.625e-06	891.592	891.777	890.614	891.328	0.207835	0.462051	0.00463615
26	0.0026101	0.966963			24	0.00397747	0.953594			32	0.0161764		0.380711			24	0.140309		0.219493			9.375e-06	897.618	895.927	895.066	896.171	1.2914	0.221597	0.0212885		3.25e-06	902.13	901.84	899.194	901.055	0.836758	0.635978	0.0140256
27	0.00326329	1.05593			25	0.00670687	0.830088			33	0.043173		0.766376			26	0.024873		0.408913			1.875e-05	908.617	907.109	905.912	907.18	1.37671	0.35208	0.0228158		6.5e-06	909.905	908.948	908.084	908.979	0.443534	0.777666	0.00767797
28	0.00119359	1.10283			26	0.00434608	0.92981			34	0.0308802		0.516405			27	0.0280044		0.324076			3.75e-05	918.657	919.153	919.598	919.104	2.81996	0.481988	0.0394819		1.3e-05	916.6	913.64	914.147	914.796	1.46204	0.881675	0.0259777
29	0.00138508	0.991312			27	0.00195038	0.981428			35	0.00534461		0.561667			28	0.0406074		0.181873			7.5e-05	935.083	933.052	924.021	930.686	4.81629	0.660375	0.0184564		2.6e-05	919.819	916.937	917.777	918.177	1.47205	0.942143	0.0262989
30	0.000807272	1.00027			28	0.000281375	1.04058			38	0.0777664		0.89225			29	0.017423		0.375403			0.00015	947.539	948.28	945.732	947.151	2.50486	0.82323	0.0415196		5.2e-05	921.526	920.345	919.87	920.581	0.580053	0.985113	0.0103688
32	0.00159212	0.939795			29	0.000527524	0.972079			39	0.0419646		0.416342			30	0.0102307		0.561242			0.0003	952.52	954.568	953.453	953.481	3.32865	0.889519	0.0523975		0.000104	928.615	929.084	928.807	928.836	0.804166	1.13272	0.0153376	OUTLIERS
33	0.00216223	0.903596			30	0.000523414	0.956075			43	0.0180073		0.608563			31	0.0323509		0.351343
34	0.000873028	0.953368			31	0.000894996	0.958731			46	0.0189936		0.679783			33	0.043566		0.270831
35	0.00139435	0.96369			33	0.000817828	0.921564			47	0.0258536		0.849123			34	0.0256647		0.505988			Fit Results (Kd)	Fit Results (Kd)								Fit Results (Kd)	Fit Results (Kd)
36	0.000745559	0.99728			34	0.00141833	0.948741			49	0.0231124		0.539683			35	0.00768743		0.377331			Fit Model:	Kd								Fit Model:	Kd
41	0.000342546	1.11392			35	0.000178885	0.948034			50	0.0181998		0.486111			36	0.0213931		0.282989			Bound	962.866								Bound	921.413
42	0.00137198	0.93623			36	0.000856416	0.981735			51	0.0106516		0.530249			37	0.0230453		0.223924			Unbound	877.868								Unbound	865.487
44	0.00419711	0.97608			37	0.00164748	1.00033			52	0.0164586		0.446215			38	0.00802841		0.379821			Kd	3.63702e-05								Kd	1.70274e-06
46	0.000644897	0.946867			38	0.00170751	0.950808			53	0.0106504		0.422145			39	0.00375281		0.452925			TargetConc	5e-08								TargetConc	00:00:00.004000
48	0.00199891	0.890322			39	0.00115342	0.935027			55	0.0475626		0.287234			40	0.0700193		0.248244			Standard Deviation:	2.08012								Standard Deviation:	0.97793
49	0.000736484	0.931331			40	0.0031724	0.932469			56	0.0106964		0.429787			41	0.0411232		0.330042			Kd Confidence:	3.58209e-06								Kd Confidence:	9.89092e-08
50	0.000389936	0.984978			41	0.0017021	0.927502			57	0.0131352		0.527523			42	0.0304856		0.294671
51	0.000869166	0.996294			42	0.00223886	1.0147			58	0.0193892		0.593361			43	0.0217101		0.277698			Fit values									Fit values
52	0.000632456	1.00222			43	0.00125663	0.911916			59	0.00799039		0.43783			44	0.029813		0.375653			Dose	Fraction Bound								Dose	Fraction Bound
53	0.00224349	0.85395			44	0.000628449	0.932423			60	0.0110414		0.488372			45	0.0412999		0.354831			0.00027991	0.88499								9.70354e-05	0.982746
54	0.00145537	0.976069			45	0.00158347	0.924473			61	0.0267749		0.532407			46	0.0140455		0.396614			0.000261165	0.877744								9.05373e-05	0.98153
55	0.00282923	0.994376			46	0.000980572	0.930991			62	0.0348184		0.901099			47	0.00796382		0.412677			0.000243676	0.870108								8.44742e-05	0.98023
56	0.00123907	0.994238			47	0.000389104	0.996164			63	0.0133791		0.448531			48	0.0241203		0.513429			0.000227357	0.862069								7.88173e-05	0.97884
57	0.00136864	1.00372			48	0.000904161	0.976231			64	0.0077946		0.481481			49	0.0102829		0.370008			0.000212132	0.853617								7.35391e-05	0.977355
58	0.000590108	1.06476			49	0.000213701	1.00711			65	0.0162376		0.714894			50	0.0239567		0.331077			0.000197926	0.844741								6.86144e-05	0.975768
59	0.000184765	0.974452			50	0.00214682	0.951181			67	0.0245134		0.64			51	0.0262026		0.291038			0.000184672	0.835429								6.40195e-05	0.974073
61	0.00133454	1.11831			51	0.00147278	0.990243			68	0.00588444		0.413386			52	0.0125176		0.349668			0.000172305	0.825675								5.97323e-05	0.972262
62	0.00147411	0.94737			52	0.00100626	0.954486			69	0.0216138		0.446429			54	0.0196517		0.414332			0.000160766	0.815469								5.57322e-05	0.970328
63	0.00021882	0.980998			54	0.00189663	0.928458			71	0.0185935		0.637306			55	0.0137972		0.357255			0.00015	0.804808								5.2e-05	0.968265
64	0.00193865	1.00795			55	0.000748866	1.00153			72	0.0350302		0.533854			56	0.0220962		0.329599			0.000139955	0.793686								4.85177e-05	0.966062
65	0.00106076	0.986311			56	0.000481956	0.918387			73	0.00408336		0.518527			57	0.0344655		0.319294			0.000130583	0.782102								4.52686e-05	0.963712
66	0.00141095	0.93121			57	0.00135104	0.969727			74	0.0129509		0.588235			58	0.0123548		0.338525			0.000121838	0.770056								4.22371e-05	0.961206
67	0.00214349	1.02729			58	0.00130641	0.984615			75	0.0107552		0.398422			59	0.0236012		0.394502			0.000113679	0.75755								3.94086e-05	0.958534
68	0.000405731	0.904301			59	0.000770767	0.962771			76	0.0193054		0.400693			60	0.0080243		0.375437			0.000106066	0.74459								3.67696e-05	0.955686
69	0.000768068	1.02864			60	0.000254327	0.935934			77	0.00576121		0.394382			61	0.0147903		0.463368			9.89631e-05	0.731182								3.43072e-05	0.952652
70	0.000868684	0.921592			61	0.00218254	0.969609			78	0.0194109		0.417393			62	0.0224787		0.321085			9.23358e-05	0.717338								3.20098e-05	0.949421
71	0.00110839	1.06363			62	0.000850022	0.944171			82	0.0106831		0.6375			63	0.0143396		0.339918			8.61524e-05	0.70307								2.98662e-05	0.945982
72	0.0012554	0.97536			63	0.00100367	0.969082			84	0.0148605		0.546828			64	0.0198235		0.393867			8.0383e-05	0.688395								2.78661e-05	0.942322
73	0.00134036	0.945913			64	0.00194438	0.996634			85	0.0214755		0.516064			65	0.0318281		0.344631			7.5e-05	0.673331								2.6e-05	0.938431
74	0.00175146	0.970188			65	0.000724983	0.9619			86	0.0103927		0.583459			66	0.0828511		0.341769			6.99775e-05	0.657901								2.42589e-05	0.934295
75	0.00087158	0.990834			66	0.00153253	0.940355			89	0.0312837		0.662879			67	0.0692079		0.336758			6.52913e-05	0.642129								2.26343e-05	0.929901
76	0.000799692	1.06083			67	0.00220972	1.03549			92	0.0260042		0.448916			68	0.0348484		0.5041			6.09189e-05	0.626044								2.11186e-05	0.925236
77	0.00146194	0.95123			68	0.000935552	0.989921			93	0.0116103		0.38961									5.68394e-05	0.609674								1.97043e-05	0.920287
78	0.0021903	0.991345								95	0.00704281		0.556081									5.3033e-05	0.593054								1.83848e-05	0.91504
81	0.00116982	0.975164								99	0.0521534		0.495902									4.94815e-05	0.576218								1.71536e-05	0.909481
82	0.0007472	0.999923								100	0.0152712		0.357883									4.61679e-05	0.559204								1.60049e-05	0.903595
84	0.00202746	1.03023								101	0.00384707		0.37799									4.30762e-05	0.542049								1.49331e-05	0.897369
85	0.00134482	0.962055								102	0.0447664		0.53125									4.01915e-05	0.524793								1.39331e-05	0.890789
86	0.00118965	0.981671								103	0.00637068		0.6									3.75e-05	0.507478								1.3e-05	0.88384
87	0.00260762	0.976777								104	0.0116147		0.280214									3.49887e-05	0.490145								1.21294e-05	0.876508
88	0.000984882	0.963637								105	0.00615761		0.159009									3.26456e-05	0.472836								1.13172e-05	0.868782
89	0.00108046	1.0548								106	0.0250527		0.30466									3.04595e-05	0.455592								1.05593e-05	0.860648
92	0.00269604	0.956381								107	0.010949		0.408993									2.84197e-05	0.438454								9.85216e-06	0.852093
93	0.00307297	0.99089								108	0.0170002		0.605263									2.65165e-05	0.421462								9.19239e-06	0.843108
95	0.00121444	0.933646								109	0.0513193		0.224556									2.47408e-05	0.404653								8.5768e-06	0.833682
99	0.000192094	0.936545								111	0.00478852		0.391871									2.3084e-05	0.388065								8.00244e-06	0.823805
100	0.00188349	0.993556								113	0.0188245		0.356489									2.15381e-05	0.371733								7.46654e-06	0.813472
101	0.000626817	1.00509								114	0.00399455		0.444444									2.00958e-05	0.355689								6.96653e-06	0.802675
102	0.00151376	0.946544								115	0.00186561		0.490956									1.875e-05	0.339962								6.5e-06	0.791411
104	0.00111255	1.00129								116	0.0244729		0.468647									1.74944e-05	0.324581								6.06471e-06	0.779679
105	0.0023578	0.937757								118	0.0266149		0.396887									1.63228e-05	0.309569								5.65858e-06	0.767478
106	0.000574776	0.934444								119	0.0311072		0.547564									1.52297e-05	0.294949								5.27964e-06	0.754812
107	0.00113878	0.94028								120	0.00427476		0.352492									1.42098e-05	0.280738								4.92608e-06	0.741685
108	0.00184061	0.947239								121	0.0191841		0.225398									1.32583e-05	0.266953								4.59619e-06	0.728106
109	0.00165608	1.08707								122	0.0140045		0.371134									1.23704e-05	0.253607								4.2884e-06	0.714086
111	0.0030348	0.915506								123	0.010634		0.192684									1.1542e-05	0.240708								4.00122e-06	0.699638
113	0.000647636	0.944699								124	0.0240132		0.378378									1.0769e-05	0.228265								3.73327e-06	0.684781
114	0.00177924	0.98123								125	0.0374423		0.357558									1.00479e-05	0.216282								3.48326e-06	0.669532
115	0.000882525	0.940154								127	0.021261		1.06068									9.375e-06	0.204762								3.25e-06	0.653917
116	0.00098427	0.993003								128	0.00505857		0.538608									8.74718e-06	0.193703								3.03236e-06	0.637961
118	0.00123339	1.00807								129	0.00373021		0.359906									8.16141e-06	0.183105								2.82929e-06	0.621692
119	0.00067074	1.01161								130	0.0164869		0.40708									7.61487e-06	0.172961								2.63982e-06	0.605143
120	0.000919211	0.945095								131	0.0101712		0.389437									7.10492e-06	0.163268								2.46304e-06	0.588348
121	0.000928422	0.972983								132	0.00935054		0.365275									6.62913e-06	0.154017								2.2981e-06	0.571343
122	0.00098149	0.91073								133	0.00830392		0.466146									6.18519e-06	0.145199								2.1442e-06	0.554166
123	0.00124382	0.981903								134	0.0127892		0.4									5.77099e-06	0.136804								2.00061e-06	0.536859
124	0.00103602	0.897111								135	0.00542395		0.454268									5.38452e-06	0.128822								1.86663e-06	0.519461
125	0.000380686	0.95666								136	0.00694521		0.353135									5.02394e-06	0.12124								1.74163e-06	0.502016
127	0.00148661	0.940534								137	0.00116024		0.336364									4.6875e-06	0.114046								1.625e-06	0.484566
128	0.000633285	0.948786								138	0.000843067		0.450249									4.37359e-06	0.107226								1.51618e-06	0.467154
129	0.00207848	0.987911								139	0.00641673		0.456311									4.08071e-06	0.100769								1.41464e-06	0.449822
130	0.00133407	0.978993								140	0.00731028		0.34944									3.80743e-06	0.0946584								1.31991e-06	0.432612
131	0.000828244	1.00723								141	0.0110866		0.336125									3.55246e-06	0.0888822								1.23152e-06	0.415565
132	0.00197202	1.01204								143	0.00554437		0.343367									3.31456e-06	0.083426								1.14905e-06	0.398718
133	0.000810501	0.960537								144	0.0123207		0.491892									3.0926e-06	0.0782761								1.0721e-06	0.38211
134	0.00125273	0.997269								145	0.0137329		0.397264									2.88549e-06	0.0734186								1.0003e-06	0.365774
135	0.00178418	0.969778								146	0.0465417		0.621495									2.69226e-06	0.06884								9.33317e-07	0.349744
136	0.00145122	0.928766								147	0.0366786		0.687075									2.51197e-06	0.0645271								8.70816e-07	0.334048
137	0.00100439	0.989307								148	0.00720044		0.573874									2.34375e-06	0.0604669								8.125e-07	0.318714
138	0.0018078	0.958003								149	0.0184416		0.945355									2.1868e-06	0.0566467								7.58089e-07	0.303765
139	0.000306858	0.894786								152	0.00349742		0.657895									2.04035e-06	0.0530542								7.07322e-07	0.289222
140	0.00245557	0.920305								153	0.0229352		0.372414									1.90372e-06	0.0496776								6.59955e-07	0.275102
141	0.00173268	0.946701								154	0.0196262		0.458333									1.77623e-06	0.0465054								6.1576e-07	0.261421
143	0.0032848	0.999317								156	0.00471951		0.510324									1.65728e-06	0.0435265								5.74524e-07	0.24819
145	0.00164488	0.998486								157	0.00952411		0.430233									1.5463e-06	0.0407302								5.3605e-07	0.235417
148	0.000454667	0.984832								158	0.0364046		0.305011									1.44275e-06	0.0381064								5.00152e-07	0.223109
149	0.00273603	0.950119								159	0.0207563		0.371233									1.34613e-06	0.0356454								4.66659e-07	0.211269
150	0.00190747	0.911638								160	0.0126967		0.575251									1.25598e-06	0.0333378								4.35408e-07	0.199897
153	0.00124147	0.983533								162	0.0205214		0.3583									1.17187e-06	0.0311748								4.0625e-07	0.188993
155	4.24264	0.988756								163	0.0113067		0.421622									1.0934e-06	0.0291479								3.79045e-07	0.178554
157	0.000837784	0.95289								164	0.0195516		0.416499									1.02018e-06	0.027249								3.53661e-07	0.168572
158	0.000773254	0.995727								165	0.0308792		0.580858									9.51858e-07	0.0254707								3.29978e-07	0.159043
159	0.000808883	0.932308								166	0.00461425		0.689175									8.88115e-07	0.0238055								3.0788e-07	0.149957
160	0.00145535	0.937627								168	0.0149779		0.668644									8.28641e-07	0.0222468								2.87262e-07	0.141304
162	0.000725526	0.951455								169	0.0230544		0.736719									7.73149e-07	0.0207879								2.68025e-07	0.133073
163	0.0010469	1.0245								170	0.000949964		0.731884									7.21374e-07	0.0194228								2.50076e-07	0.125254
164	0.00119163	1.00324								171	0.00753311		0.686232									6.73065e-07	0.0181457								2.33329e-07	0.117832
165	0.00173027	0.990886								172	0.00985501		0.616541									6.27992e-07	0.0169511								2.17704e-07	0.110796
166	0.000755149	0.970849								173	0.0114583		0.534946									5.85937e-07	0.0158339								2.03125e-07	0.104131
168	0.000850941	0.974243								174	0.00920698		0.748252									5.46699e-07	0.0147892								1.89522e-07	0.0978243
169	0.00061907	0.990624								175	0.0257744		0.756667									5.10088e-07	0.0138125								1.76831e-07	0.0918609
170	0.00113265	0.956269								176	0.0120904		0.681746									4.75929e-07	0.0128994								1.64989e-07	0.0862271
172	0.00175658	1.02322								177	0.0216423		0.651064									4.44058e-07	0.012046								1.5394e-07	0.0809087
173	0.00130059	0.992193								180	0.0151134		0.552893									4.1432e-07	0.0112483								1.43631e-07	0.0758916
174	0.000959785	1.00486								181	0.00704724		0.551587									3.86575e-07	0.010503								1.34013e-07	0.0711622
175	0.000623323	1.00204								183	0.0187104		0.458333									3.60687e-07	0.00980651								1.25038e-07	0.0667067
176	0.000475802	1.00038								184	0.00827465		0.52381									3.36533e-07	0.0091558								1.16665e-07	0.0625118
177	0.000750121	1.02961								185	0.00444878		0.453704									3.13996e-07	0.0085479								1.08852e-07	0.0585645
178	0.000856879	0.998173								186	0.0121218		0.560773									2.92969e-07	0.00798003								1.01562e-07	0.0548523
179	0.00126919	0.976305								195	0.00939749		1.30796									2.7335e-07	0.00744961								9.47612e-08	0.0513628
180	0.000502953	0.956217								196	0.0321786		0.750943									2.55044e-07	0.0069542								8.84153e-08	0.0480843
181	0.000135418	0.9816								199	0.0212553		0.723247									2.37965e-07	0.00649151								8.24944e-08	0.0450054
187	0.00062426	1.01009								201	0.0136248		0.548851									2.22029e-07	0.00605943								7.697e-08	0.0421151
										203	0.017261		0.614943									2.0716e-07	0.00565594								7.18155e-08	0.039403
										204	0.00504429		0.503333									1.93287e-07	0.00527917								6.70063e-08	0.036859
										205	0.00368293		0.42027									1.80343e-07	0.00492738								6.25191e-08	0.0344735
										206	0.0131566		0.89441									1.68266e-07	0.00459892								5.83323e-08	0.0322373
										207	0.0100362		0.429688									1.56998e-07	0.00429227								5.4426e-08	0.0301418
										214	0.00716801		0.59396									1.46484e-07	0.00400598								5.07812e-08	0.0281787
																						1.36675e-07	0.00373871								4.73806e-08	0.02634
																						1.27522e-07	0.00348921								4.42076e-08	0.0246183
																						1.18982e-07	0.00325631								4.12472e-08	0.0230066
																						1.11014e-07	0.00303891								3.8485e-08	0.0214981
																						1.0358e-07	0.00283598								3.59078e-08	0.0200866
																						9.66436e-08	0.00264656								3.35031e-08	0.018766
																						9.01717e-08	0.00246977								3.12595e-08	0.0175307
																						8.41332e-08	0.00230475								2.91662e-08	0.0163754
																						7.8499e-08	0.00215074								2.7213e-08	0.0152951
																						7.32422e-08	0.002007								2.53906e-08	0.0142851
																						6.83374e-08	0.00187285								2.36903e-08	0.0133409
																						6.3761e-08	0.00174765								2.21038e-08	0.0124583
																						5.94911e-08	0.00163081								2.06236e-08	0.0116334
																						5.55072e-08	0.00152176								1.92425e-08	0.0108626
																						5.179e-08	0.00142								1.79539e-08	0.0101423
																						4.83218e-08	0.00132503								1.67516e-08	0.00946939
																						4.50859e-08	0.00123641								1.56298e-08	0.0088407
																						4.20666e-08	0.00115371								1.45831e-08	0.00825342
																						3.92495e-08	0.00107653								1.36065e-08	0.00770485
																						3.66211e-08	0.00100451								1.26953e-08	0.00719248
																						3.41687e-08	0.000937302								1.18451e-08	0.00671397
																						3.18805e-08	0.000874589								1.10519e-08	0.00626709
																						2.97456e-08	0.000816068								1.03118e-08	0.00584979
																						2.77536e-08	0.00076146								9.62125e-09	0.00546013
																						2.5895e-08	0.000710503								8.97694e-09	0.00509629
																						2.41609e-08	0.000662955								8.37578e-09	0.00475658
																						2.25429e-08	0.000618586								7.81488e-09	0.00443942
																						2.10333e-08	0.000577185								7.29154e-09	0.00414332
																						1.96248e-08	0.000538553								6.80325e-09	0.0038669
																						1.83105e-08	0.000502506								6.34766e-09	0.00360885
																						1.70843e-08	0.000468871								5.92257e-09	0.00336797
																						1.59403e-08	0.000437486								5.52596e-09	0.00314312
																						1.48728e-08	0.0004082								5.1559e-09	0.00293323
																						1.38768e-08	0.000380875								4.81062e-09	0.00273732
																						1.29475e-08	0.000355378								4.48847e-09	0.00255447
																						1.20805e-08	0.000331587								4.18789e-09	0.0023838
																						1.12715e-08	0.000309389								3.90744e-09	0.00222451
																						1.05166e-08	0.000288676								3.64577e-09	0.00207584
																						9.81238e-09	0.000269349								3.40162e-09	0.00193709
																						9.15527e-09	0.000251316								3.17383e-09	0.0018076

[truncated: 17 more sheets: Suppl Fig.5, Suppl Fig.6, Suppl Fig.7, Suppl Fig.8, Suppl Fig.9, Suppl Fig.10, Suppl Fig.11, Suppl Fig.12, Suppl Fig.13, Suppl Fig.15, Suppl Fig.16, Suppl Fig.17, Suppl Table1, Suppl Table2, Suppl Table3, Suppl Table4, Reporting summary - AB1 cells]
